# Supplementary material for: Kinetic resolution of substituted amido[2.2]paracyclophanes via asymmetric electrophilic amination
Source: Nat Commun. 2023 Aug 28;14:5239. doi: 10.1038/s41467-023-40718-8 (PMC10462673; doi:10.1038/s41467-023-40718-8)
Supplement: Supplementary file 4 — Supplementary Data 1 [file 41467_2023_40718_MOESM4_ESM.cif]

data_ghc_ysz_060_s_0m
_audit_creation_date               2022-08-29
_audit_creation_method
;
Olex2 1.2
(compiled 2018.05.29 svn.r3508 for OlexSys, GUI svn.r5506)
;
_shelx_SHELXL_version_number       '2018/3'
_audit_contact_author_address      ?
_audit_contact_author_email        ?
_audit_contact_author_name         ''
_audit_contact_author_phone        ?
_publ_contact_author_id_orcid      ?
_publ_section_references
;
Dolomanov, O.V., Bourhis, L.J., Gildea, R.J, Howard, J.A.K. & Puschmann, H.
 (2009), J. Appl. Cryst. 42, 339-341.
;
_chemical_name_common              ?
_chemical_name_systematic          ?
_chemical_formula_moiety           'C21 H24 Br N O2'
_chemical_formula_sum              'C21 H24 Br N O2'
_chemical_formula_weight           402.32
_chemical_absolute_configuration   ad
_chemical_melting_point            ?
loop_
  _atom_type_symbol
  _atom_type_description
  _atom_type_scat_dispersion_real
  _atom_type_scat_dispersion_imag
  _atom_type_scat_source
 'C' 'C' 0.0137 0.0067 'International Tables Vol C Tables 4.2.6.8 and 6.1.1.4'
 'H' 'H' 0.0000 0.0000 'International Tables Vol C Tables 4.2.6.8 and 6.1.1.4'
 'Br' 'Br' -0.9338 1.0006
 'International Tables Vol C Tables 4.2.6.8 and 6.1.1.4'
 'N' 'N' 0.0241 0.0134 'International Tables Vol C Tables 4.2.6.8 and 6.1.1.4'
 'O' 'O' 0.0389 0.0241 'International Tables Vol C Tables 4.2.6.8 and 6.1.1.4'

_shelx_space_group_comment
;
The symmetry employed for this shelxl refinement is uniquely defined
by the following loop, which should always be used as a source of
symmetry information in preference to the above space-group names.
They are only intended as comments.
;
_space_group_crystal_system        'monoclinic'
_space_group_IT_number             4
_space_group_name_H-M_alt          'P 1 21 1'
_space_group_name_Hall             'P 2yb'
loop_
  _space_group_symop_operation_xyz
 'x, y, z'
 '-x, y+1/2, -z'

_cell_length_a                     7.4131(3)
_cell_length_b                     10.8832(5)
_cell_length_c                     12.3016(5)
_cell_angle_alpha                  90
_cell_angle_beta                   100.168(2)
_cell_angle_gamma                  90
_cell_volume                       976.88(7)
_cell_formula_units_Z              2
_cell_measurement_reflns_used      9952
_cell_measurement_temperature      150.00
_cell_measurement_theta_max        53.47
_cell_measurement_theta_min        3.18
_shelx_estimated_absorpt_T_max     0.828
_shelx_estimated_absorpt_T_min     0.828
_exptl_absorpt_coefficient_mu      1.955
_exptl_absorpt_correction_T_max    0.7506
_exptl_absorpt_correction_T_min    0.5774
_exptl_absorpt_correction_type     none
_exptl_absorpt_process_details
;
SADABS-2016/2 (Bruker,2016/2) was used for absorption correction.
wR2(int) was 0.1443 before and 0.0934 after correction.
The Ratio of minimum to maximum transmission is 0.7693.
The \l/2 correction factor is Not present.
;
_exptl_absorpt_special_details     ?
_exptl_crystal_colour              'clear light colourless'
_exptl_crystal_colour_lustre       clear
_exptl_crystal_colour_modifier     light
_exptl_crystal_colour_primary      colourless
_exptl_crystal_density_diffrn      1.368
_exptl_crystal_density_meas        ?
_exptl_crystal_density_method      ?
_exptl_crystal_description         block
_exptl_crystal_F_000               416
_exptl_crystal_size_max            0.1
_exptl_crystal_size_mid            0.1
_exptl_crystal_size_min            0.1
_exptl_transmission_factor_max     ?
_exptl_transmission_factor_min     ?
_diffrn_reflns_av_R_equivalents    0.0830
_diffrn_reflns_av_unetI/netI       0.0780
_diffrn_reflns_Laue_measured_fraction_full  0.999
_diffrn_reflns_Laue_measured_fraction_max  0.997
_diffrn_reflns_limit_h_max         8
_diffrn_reflns_limit_h_min         -8
_diffrn_reflns_limit_k_max         13
_diffrn_reflns_limit_k_min         -13
_diffrn_reflns_limit_l_max         14
_diffrn_reflns_limit_l_min         -14
_diffrn_reflns_number              19995
_diffrn_reflns_point_group_measured_fraction_full  0.995
_diffrn_reflns_point_group_measured_fraction_max  0.991
_diffrn_reflns_theta_full          53.594
_diffrn_reflns_theta_max           54.083
_diffrn_reflns_theta_min           3.175
_diffrn_ambient_temperature        150.00
_diffrn_detector_area_resol_mean   ?
_diffrn_measured_fraction_theta_full  0.999
_diffrn_measured_fraction_theta_max  0.997
_diffrn_measurement_device_type    'Bruker APEX-II CCD'
_diffrn_measurement_method         '\f and \w scans'
_diffrn_radiation_type             GaK\a
_diffrn_radiation_wavelength       1.34138
_diffrn_source                     ?
_diffrn_source_current             2.86
_diffrn_source_power               0.1997996
_diffrn_source_voltage             69.86
_diffrn_standards_number           0
_reflns_Friedel_coverage           0.882
_reflns_Friedel_fraction_full      0.990
_reflns_Friedel_fraction_max       0.984
_reflns_number_gt                  2848
_reflns_number_total               3562
_reflns_special_details
;
 Reflections were merged by SHELXL according to the crystal
 class for the calculation of statistics and refinement.
 
 _reflns_Friedel_fraction is defined as the number of unique
 Friedel pairs measured divided by the number that would be
 possible theoretically, ignoring centric projections and
 systematic absences.
;
_reflns_threshold_expression       'I > 2\s(I)'
_computing_cell_refinement         'SAINT V8.40A (Bruker, 2019)'
_computing_data_collection         ?
_computing_data_reduction          'SAINT V8.40A (Bruker, 2019)'
_computing_molecular_graphics      'Olex2 (Dolomanov et al., 2009)'
_computing_publication_material    'Olex2 (Dolomanov et al., 2009)'
_computing_structure_refinement    'SHELXL 2018/3 (Sheldrick, 2015)'
_computing_structure_solution      'SHELXT 2018/2 (Sheldrick, 2018)'
_refine_diff_density_max           0.487
_refine_diff_density_min           -0.487
_refine_diff_density_rms           0.089
_refine_ls_abs_structure_details
;
 Flack x determined using 1100 quotients [(I+)-(I-)]/[(I+)+(I-)]
 (Parsons, Flack and Wagner, Acta Cryst. B69 (2013) 249-259).
;
_refine_ls_abs_structure_Flack     0.075(17)
_refine_ls_extinction_coef         .
_refine_ls_extinction_method       none
_refine_ls_goodness_of_fit_ref     1.095
_refine_ls_hydrogen_treatment      mixed
_refine_ls_matrix_type             full
_refine_ls_number_parameters       233
_refine_ls_number_reflns           3562
_refine_ls_number_restraints       1
_refine_ls_R_factor_all            0.0718
_refine_ls_R_factor_gt             0.0471
_refine_ls_restrained_S_all        1.095
_refine_ls_shift/su_max            0.000
_refine_ls_shift/su_mean           0.000
_refine_ls_structure_factor_coef   Fsqd
_refine_ls_weighting_details      
 'w=1/[\s^2^(Fo^2^)+(0.0365P)^2^+0.5221P] where P=(Fo^2^+2Fc^2^)/3'
_refine_ls_weighting_scheme        calc
_refine_ls_wR_factor_gt            0.0892
_refine_ls_wR_factor_ref           0.0969
_refine_special_details            ?
_olex2_refinement_description
;
1. Others
 Fixed Uiso: H004(0.032) H006(0.026) H007(0.032) H00C(0.03) H00F(0.033)
 H00A(0.038) H00B(0.038) H00D(0.036) H00E(0.036) H00J(0.039) H00G(0.041)
 H00H(0.041) H00I(0.041) H00K(0.041) H00L(0.106) H00M(0.106) H00N(0.106)
 H00O(0.163) H00P(0.163) H00Q(0.163) H00R(0.187) H00S(0.187) H00T(0.187)
 Fixed X: H004(0.394476) H006(0.712999) H007(1.068633) H00C(1.089529)
 H00F(0.796) H00A(0.891497) H00B(0.735182) H00D(0.807295) H00E(0.627907)
 H00J(0.758342) H00G(0.769893) H00H(0.955263) H00I(0.523193) H00K(0.679436)
 H00L(0.611035) H00M(0.72682) H00N(0.829489) H00O(0.509903) H00P(0.534024)
 H00Q(0.421203) H00R(0.97689) H00S(0.866147) H00T(0.859844)
 Fixed Y: H004(0.57818) H006(0.369051) H007(0.626256) H00C(0.697908)
 H00F(0.900044) H00A(0.502952) H00B(0.411135) H00D(0.858239) H00E(0.798802)
 H00J(0.824562) H00G(0.619826) H00H(0.696531) H00I(0.551428) H00K(0.642993)
 H00L(0.417307) H00M(0.333457) H00N(0.4112) H00O(0.121703) H00P(0.154307)
 H00Q(0.24465) H00R(0.22651) H00S(0.126117) H00T(0.123252)
 Fixed Z: H004(0.526214) H006(0.515104) H007(0.649628) H00C(0.47386)
 H00F(0.50621) H00A(0.769) H00B(0.710945) H00D(0.317664) H00E(0.245543)
 H00J(0.67753) H00G(0.226593) H00H(0.261854) H00I(0.725811) H00K(0.784451)
 H00L(-0.028719) H00M(-0.098281) H00N(0.004754) H00O(0.056056) H00P(-0.067422)
 H00Q(-0.001596) H00R(0.083408) H00S(0.002921) H00T(0.132263)
;
_atom_sites_solution_hydrogens     mixed
_atom_sites_solution_primary       dual
_atom_sites_solution_secondary     ?
loop_
  _atom_site_label
  _atom_site_type_symbol
  _atom_site_fract_x
  _atom_site_fract_y
  _atom_site_fract_z
  _atom_site_U_iso_or_equiv
  _atom_site_adp_type
  _atom_site_occupancy
  _atom_site_site_symmetry_order
  _atom_site_calc_flag
  _atom_site_refinement_flags_posn
  _atom_site_refinement_flags_adp
  _atom_site_refinement_flags_occupancy
  _atom_site_disorder_assembly
  _atom_site_disorder_group
 Br01 Br 0.35668(7) 0.61993(8) 0.29409(5) 0.0328(2) Uani 1 1 d . . . . .
 O002 O 0.9312(7) 0.4088(5) 0.2037(4) 0.0419(13) Uani 1 1 d . . . . .
 N003 N 0.7099(10) 0.4104(6) 0.3088(6) 0.0303(17) Uani 1 1 d . . . . .
 C004 C 0.4862(7) 0.6383(7) 0.5226(5) 0.0264(17) Uani 1 1 d . . . . .
 H004 H 0.394476 0.578180 0.526214 0.032 Uiso 1 1 calc R U . . .
 O005 O 0.6648(8) 0.3039(5) 0.1569(4) 0.0582(16) Uani 1 1 d . . . . .
 C006 C 0.7827(9) 0.4407(6) 0.5070(6) 0.0214(17) Uani 1 1 d . . . . .
 H006 H 0.712999 0.369051 0.515104 0.026 Uiso 1 1 calc R U . . .
 C007 C 0.9899(7) 0.5939(6) 0.5868(5) 0.0270(18) Uani 1 1 d . . . . .
 H007 H 1.068633 0.626256 0.649628 0.032 Uiso 1 1 calc R U . . .
 C008 C 0.8925(7) 0.5893(5) 0.3880(5) 0.0233(16) Uani 1 1 d . . . . .
 C009 C 0.6426(8) 0.7726(5) 0.4120(5) 0.0242(15) Uani 1 1 d . . . . .
 C00A C 0.5083(8) 0.6871(5) 0.4225(6) 0.0255(15) Uani 1 1 d . . . . .
 C00B C 0.8022(8) 0.4780(6) 0.4017(5) 0.0228(15) Uani 1 1 d . . . . .
 C00C C 1.0028(7) 0.6358(7) 0.4817(5) 0.0248(17) Uani 1 1 d . . . . .
 H00C H 1.089529 0.697908 0.473860 0.030 Uiso 1 1 calc R U . . .
 C00D C 0.8611(8) 0.5043(6) 0.5997(5) 0.0237(15) Uani 1 1 d . . . . .
 C00E C 0.7847(10) 0.3778(6) 0.2213(6) 0.0309(16) Uani 1 1 d . . . . .
 C00F C 0.7237(9) 0.8285(6) 0.5096(7) 0.0277(19) Uani 1 1 d . . . . .
 H00F H 0.796000 0.900044 0.506210 0.033 Uiso 1 1 calc R U . . .
 C00G C 0.7885(9) 0.4940(6) 0.7063(5) 0.0317(16) Uani 1 1 d . . . . .
 H00A H 0.891497 0.502952 0.769000 0.038 Uiso 1 1 calc R U . . .
 H00B H 0.735182 0.411135 0.710945 0.038 Uiso 1 1 calc R U . . .
 C00H C 0.6002(8) 0.6781(6) 0.6186(6) 0.0277(16) Uani 1 1 d . . . . .
 C00I C 0.7267(10) 0.7851(6) 0.3099(7) 0.0298(19) Uani 1 1 d . . . . .
 H00D H 0.807295 0.858239 0.317664 0.036 Uiso 1 1 calc R U . . .
 H00E H 0.627907 0.798802 0.245543 0.036 Uiso 1 1 calc R U . . .
 C00J C 0.7027(9) 0.7834(6) 0.6121(6) 0.0321(17) Uani 1 1 d . . . . .
 H00J H 0.758342 0.824562 0.677530 0.039 Uiso 1 1 calc R U . . .
 C00K C 0.8420(9) 0.6690(6) 0.2868(6) 0.0338(18) Uani 1 1 d . . . . .
 H00G H 0.769893 0.619826 0.226593 0.041 Uiso 1 1 calc R U . . .
 H00H H 0.955263 0.696531 0.261854 0.041 Uiso 1 1 calc R U . . .
 C00L C 0.6382(8) 0.5935(7) 0.7171(5) 0.035(2) Uani 1 1 d . . . . .
 H00I H 0.523193 0.551428 0.725811 0.041 Uiso 1 1 calc R U . . .
 H00K H 0.679436 0.642993 0.784451 0.041 Uiso 1 1 calc R U . . .
 C00M C 0.7021(12) 0.2587(8) 0.0500(6) 0.049(2) Uani 1 1 d . . . . .
 C00N C 0.7188(14) 0.3642(9) -0.0244(6) 0.070(3) Uani 1 1 d . . . . .
 H00L H 0.611035 0.417307 -0.028719 0.106 Uiso 1 1 calc R U . . .
 H00M H 0.726820 0.333457 -0.098281 0.106 Uiso 1 1 calc R U . . .
 H00N H 0.829489 0.411200 0.004754 0.106 Uiso 1 1 calc R U . . .
 C00O C 0.5260(17) 0.1885(11) 0.0053(8) 0.109(5) Uani 1 1 d . . . . .
 H00O H 0.509903 0.121703 0.056056 0.163 Uiso 1 1 calc R U . . .
 H00P H 0.534024 0.154307 -0.067422 0.163 Uiso 1 1 calc R U . . .
 H00Q H 0.421203 0.244650 -0.001596 0.163 Uiso 1 1 calc R U . . .
 C00P C 0.8652(19) 0.1766(11) 0.0688(10) 0.125(5) Uani 1 1 d . . . . .
 H00R H 0.976890 0.226510 0.083408 0.187 Uiso 1 1 calc R U . . .
 H00S H 0.866147 0.126117 0.002921 0.187 Uiso 1 1 calc R U . . .
 H00T H 0.859844 0.123252 0.132263 0.187 Uiso 1 1 calc R U . . .
 H003 H 0.626(9) 0.385(7) 0.318(6) 0.03(3) Uiso 1 1 d . . . . .

loop_
  _atom_site_aniso_label
  _atom_site_aniso_U_11
  _atom_site_aniso_U_22
  _atom_site_aniso_U_33
  _atom_site_aniso_U_23
  _atom_site_aniso_U_13
  _atom_site_aniso_U_12
 Br01 0.0280(3) 0.0347(4) 0.0351(4) -0.0012(5) 0.0036(2) -0.0008(4)
 O002 0.032(3) 0.060(4) 0.036(3) -0.013(2) 0.012(2) 0.004(2)
 N003 0.027(4) 0.036(4) 0.028(4) -0.007(3) 0.006(3) -0.010(3)
 C004 0.018(3) 0.024(5) 0.041(4) -0.001(4) 0.014(2) -0.002(3)
 O005 0.085(4) 0.066(4) 0.028(3) -0.021(3) 0.020(3) -0.035(3)
 C006 0.021(4) 0.016(4) 0.028(4) -0.001(3) 0.006(3) -0.003(3)
 C007 0.016(3) 0.027(5) 0.036(4) -0.008(3) -0.001(2) 0.003(3)
 C008 0.019(3) 0.018(5) 0.036(4) 0.005(3) 0.014(3) 0.004(2)
 C009 0.022(3) 0.014(3) 0.039(4) 0.004(3) 0.012(3) 0.003(3)
 C00A 0.023(3) 0.019(3) 0.036(4) -0.003(3) 0.009(3) 0.005(3)
 C00B 0.016(3) 0.026(4) 0.028(4) -0.006(3) 0.006(3) 0.006(3)
 C00C 0.017(3) 0.016(4) 0.043(4) -0.003(4) 0.012(3) -0.004(3)
 C00D 0.017(3) 0.023(4) 0.030(4) 0.004(3) 0.002(3) 0.008(3)
 C00E 0.035(4) 0.032(4) 0.027(4) -0.005(3) 0.006(3) 0.002(3)
 C00F 0.022(4) 0.012(4) 0.048(5) -0.002(3) 0.005(3) 0.001(3)
 C00G 0.037(4) 0.035(4) 0.024(4) 0.000(3) 0.007(3) 0.000(3)
 C00H 0.019(3) 0.030(4) 0.036(4) -0.006(3) 0.010(3) 0.003(3)
 C00I 0.020(4) 0.022(4) 0.048(5) 0.009(4) 0.009(4) 0.002(3)
 C00J 0.027(4) 0.030(4) 0.040(5) -0.012(4) 0.007(3) 0.007(3)
 C00K 0.035(4) 0.038(4) 0.032(4) 0.008(3) 0.016(3) 0.005(3)
 C00L 0.038(4) 0.033(7) 0.035(4) 0.003(3) 0.014(3) 0.002(3)
 C00M 0.080(6) 0.049(5) 0.020(4) -0.008(4) 0.016(4) -0.012(4)
 C00N 0.122(8) 0.059(6) 0.028(5) 0.009(5) 0.008(5) -0.016(6)
 C00O 0.144(10) 0.140(11) 0.051(6) -0.051(7) 0.042(6) -0.092(8)
 C00P 0.181(12) 0.111(11) 0.068(8) -0.037(6) -0.020(8) 0.090(9)

_geom_special_details
;
 All esds (except the esd in the dihedral angle between two l.s. planes)
 are estimated using the full covariance matrix.  The cell esds are taken
 into account individually in the estimation of esds in distances, angles
 and torsion angles; correlations between esds in cell parameters are only
 used when they are defined by crystal symmetry.  An approximate (isotropic)
 treatment of cell esds is used for estimating esds involving l.s. planes.
;
loop_
  _geom_bond_atom_site_label_1
  _geom_bond_atom_site_label_2
  _geom_bond_distance
  _geom_bond_site_symmetry_2
  _geom_bond_publ_flag
 Br01 C00A 1.915(6) . ?
 O002 C00E 1.193(8) . ?
 N003 C00B 1.427(9) . ?
 N003 C00E 1.343(9) . ?
 N003 H003 0.71(7) . ?
 N003 H003 0.71(7) . ?
 C004 H004 0.9500 . ?
 C004 C00A 1.377(9) . ?
 C004 C00H 1.394(9) . ?
 O005 C00E 1.347(8) . ?
 O005 C00M 1.475(9) . ?
 C006 H006 0.9500 . ?
 C006 C00B 1.390(9) . ?
 C006 C00D 1.372(9) . ?
 C007 H007 0.9500 . ?
 C007 C00C 1.390(9) . ?
 C007 C00D 1.393(8) . ?
 C008 C00B 1.408(8) . ?
 C008 C00C 1.385(9) . ?
 C008 C00K 1.510(9) . ?
 C009 C00A 1.385(8) . ?
 C009 C00F 1.385(9) . ?
 C009 C00I 1.503(9) . ?
 C00C H00C 0.9500 . ?
 C00D C00G 1.507(9) . ?
 C00F H00F 0.9500 . ?
 C00F C00J 1.387(10) . ?
 C00G H00A 0.9900 . ?
 C00G H00B 0.9900 . ?
 C00G C00L 1.576(9) . ?
 C00H C00J 1.385(9) . ?
 C00H C00L 1.509(9) . ?
 C00I H00D 0.9900 . ?
 C00I H00E 0.9900 . ?
 C00I C00K 1.579(9) . ?
 C00J H00J 0.9500 . ?
 C00K H00G 0.9900 . ?
 C00K H00H 0.9900 . ?
 C00L H00I 0.9900 . ?
 C00L H00K 0.9900 . ?
 C00M C00N 1.487(11) . ?
 C00M C00O 1.528(12) . ?
 C00M C00P 1.488(13) . ?
 C00N H00L 0.9800 . ?
 C00N H00M 0.9800 . ?
 C00N H00N 0.9800 . ?
 C00O H00O 0.9800 . ?
 C00O H00P 0.9800 . ?
 C00O H00Q 0.9800 . ?
 C00P H00R 0.9800 . ?
 C00P H00S 0.9800 . ?
 C00P H00T 0.9800 . ?

loop_
  _geom_angle_atom_site_label_1
  _geom_angle_atom_site_label_2
  _geom_angle_atom_site_label_3
  _geom_angle
  _geom_angle_site_symmetry_1
  _geom_angle_site_symmetry_3
  _geom_angle_publ_flag
 C00B N003 H003 113(6) . . ?
 C00E N003 C00B 124.7(7) . . ?
 C00E N003 H003 121(6) . . ?
 H003 N003 C00B 113(6) . . ?
 H003 N003 C00E 121(6) . . ?
 H003 N003 H003 0(10) . . ?
 C00A C004 H004 120.4 . . ?
 C00A C004 C00H 119.1(6) . . ?
 C00H C004 H004 120.4 . . ?
 C00E O005 C00M 121.0(6) . . ?
 C00B C006 H006 119.0 . . ?
 C00D C006 H006 119.0 . . ?
 C00D C006 C00B 121.9(6) . . ?
 C00C C007 H007 120.1 . . ?
 C00C C007 C00D 119.7(6) . . ?
 C00D C007 H007 120.1 . . ?
 C00B C008 C00K 122.6(6) . . ?
 C00C C008 C00B 116.0(6) . . ?
 C00C C008 C00K 120.0(6) . . ?
 C00A C009 C00F 115.0(6) . . ?
 C00A C009 C00I 123.4(6) . . ?
 C00F C009 C00I 120.2(6) . . ?
 C004 C00A Br01 116.4(5) . . ?
 C004 C00A C009 123.0(6) . . ?
 C009 C00A Br01 120.4(5) . . ?
 C006 C00B N003 118.8(6) . . ?
 C006 C00B C008 119.5(6) . . ?
 C008 C00B N003 121.3(6) . . ?
 C007 C00C H00C 119.1 . . ?
 C008 C00C C007 121.8(6) . . ?
 C008 C00C H00C 119.1 . . ?
 C006 C00D C007 117.2(6) . . ?
 C006 C00D C00G 121.4(6) . . ?
 C007 C00D C00G 120.6(6) . . ?
 O002 C00E N003 126.1(7) . . ?
 O002 C00E O005 126.1(7) . . ?
 N003 C00E O005 107.8(6) . . ?
 C009 C00F H00F 119.0 . . ?
 C009 C00F C00J 122.1(6) . . ?
 C00J C00F H00F 119.0 . . ?
 C00D C00G H00A 109.0 . . ?
 C00D C00G H00B 109.0 . . ?
 C00D C00G C00L 112.9(5) . . ?
 H00A C00G H00B 107.8 . . ?
 C00L C00G H00A 109.0 . . ?
 C00L C00G H00B 109.0 . . ?
 C004 C00H C00L 119.4(6) . . ?
 C00J C00H C004 117.7(7) . . ?
 C00J C00H C00L 121.7(6) . . ?
 C009 C00I H00D 108.9 . . ?
 C009 C00I H00E 108.9 . . ?
 C009 C00I C00K 113.3(6) . . ?
 H00D C00I H00E 107.7 . . ?
 C00K C00I H00D 108.9 . . ?
 C00K C00I H00E 108.9 . . ?
 C00F C00J H00J 120.1 . . ?
 C00H C00J C00F 119.8(6) . . ?
 C00H C00J H00J 120.1 . . ?
 C008 C00K C00I 112.0(5) . . ?
 C008 C00K H00G 109.2 . . ?
 C008 C00K H00H 109.2 . . ?
 C00I C00K H00G 109.2 . . ?
 C00I C00K H00H 109.2 . . ?
 H00G C00K H00H 107.9 . . ?
 C00G C00L H00I 109.1 . . ?
 C00G C00L H00K 109.1 . . ?
 C00H C00L C00G 112.7(5) . . ?
 C00H C00L H00I 109.1 . . ?
 C00H C00L H00K 109.1 . . ?
 H00I C00L H00K 107.8 . . ?
 O005 C00M C00N 109.9(7) . . ?
 O005 C00M C00O 101.9(7) . . ?
 O005 C00M C00P 109.7(7) . . ?
 C00N C00M C00O 108.8(8) . . ?
 C00N C00M C00P 113.9(9) . . ?
 C00P C00M C00O 112.0(9) . . ?
 C00M C00N H00L 109.5 . . ?
 C00M C00N H00M 109.5 . . ?
 C00M C00N H00N 109.5 . . ?
 H00L C00N H00M 109.5 . . ?
 H00L C00N H00N 109.5 . . ?
 H00M C00N H00N 109.5 . . ?
 C00M C00O H00O 109.5 . . ?
 C00M C00O H00P 109.5 . . ?
 C00M C00O H00Q 109.5 . . ?
 H00O C00O H00P 109.5 . . ?
 H00O C00O H00Q 109.5 . . ?
 H00P C00O H00Q 109.5 . . ?
 C00M C00P H00R 109.5 . . ?
 C00M C00P H00S 109.5 . . ?
 C00M C00P H00T 109.5 . . ?
 H00R C00P H00S 109.5 . . ?
 H00R C00P H00T 109.5 . . ?
 H00S C00P H00T 109.5 . . ?

loop_
  _geom_torsion_atom_site_label_1
  _geom_torsion_atom_site_label_2
  _geom_torsion_atom_site_label_3
  _geom_torsion_atom_site_label_4
  _geom_torsion
  _geom_torsion_site_symmetry_1
  _geom_torsion_site_symmetry_2
  _geom_torsion_site_symmetry_3
  _geom_torsion_site_symmetry_4
  _geom_torsion_publ_flag
 C004 C00H C00J C00F -15.2(9) . . . . ?
 C004 C00H C00L C00G 79.8(7) . . . . ?
 C006 C00D C00G C00L -90.9(8) . . . . ?
 C007 C00D C00G C00L 78.4(7) . . . . ?
 C009 C00F C00J C00H 1.0(10) . . . . ?
 C009 C00I C00K C008 -18.0(8) . . . . ?
 C00A C004 C00H C00J 13.9(9) . . . . ?
 C00A C004 C00H C00L -153.4(6) . . . . ?
 C00A C009 C00F C00J 13.9(9) . . . . ?
 C00A C009 C00I C00K -65.6(8) . . . . ?
 C00B N003 C00E O002 -6.8(12) . . . . ?
 C00B N003 C00E O005 173.2(6) . . . . ?
 C00B C006 C00D C007 -12.0(9) . . . . ?
 C00B C006 C00D C00G 157.6(6) . . . . ?
 C00B C008 C00C C007 -15.7(9) . . . . ?
 C00B C008 C00K C00I 103.4(7) . . . . ?
 C00C C007 C00D C006 15.1(8) . . . . ?
 C00C C007 C00D C00G -154.6(6) . . . . ?
 C00C C008 C00B N003 -169.4(6) . . . . ?
 C00C C008 C00B C006 18.7(8) . . . . ?
 C00C C008 C00K C00I -62.5(7) . . . . ?
 C00D C006 C00B N003 -177.2(6) . . . . ?
 C00D C006 C00B C008 -5.1(9) . . . . ?
 C00D C007 C00C C008 -1.1(9) . . . . ?
 C00D C00G C00L C00H -0.3(8) . . . . ?
 C00E N003 C00B C006 -136.5(7) . . . . ?
 C00E N003 C00B C008 51.6(9) . . . . ?
 C00E O005 C00M C00N -60.9(9) . . . . ?
 C00E O005 C00M C00O -176.1(8) . . . . ?
 C00E O005 C00M C00P 65.1(10) . . . . ?
 C00F C009 C00A Br01 170.4(4) . . . . ?
 C00F C009 C00A C004 -15.3(9) . . . . ?
 C00F C009 C00I C00K 100.3(7) . . . . ?
 C00H C004 C00A Br01 176.2(5) . . . . ?
 C00H C004 C00A C009 1.7(10) . . . . ?
 C00I C009 C00A Br01 -23.0(8) . . . . ?
 C00I C009 C00A C004 151.3(6) . . . . ?
 C00I C009 C00F C00J -153.2(6) . . . . ?
 C00J C00H C00L C00G -87.0(8) . . . . ?
 C00K C008 C00B N003 24.1(9) . . . . ?
 C00K C008 C00B C006 -147.8(6) . . . . ?
 C00K C008 C00C C007 151.1(6) . . . . ?
 C00L C00H C00J C00F 151.7(6) . . . . ?
 C00M O005 C00E O002 -4.0(11) . . . . ?
 C00M O005 C00E N003 176.0(6) . . . . ?
 H003 N003 C00B C006 32(7) . . . . ?
 H003 N003 C00B C008 -140(7) . . . . ?
 H003 N003 C00E O002 -174(7) . . . . ?
 H003 N003 C00E O005 6(7) . . . . ?

_shelx_res_file
;
TITL ghc_ysz_060_s_0m_a.res in P2(1)
    ghc_ysz_060_s_0m.res
    created by SHELXL-2018/3 at 16:27:21 on 29-Aug-2022
REM Old TITL ghc_ysz_060_s_0m in P2(1)
REM SHELXT solution in P2(1): R1 0.093, Rweak 0.040, Alpha 0.012
REM <I/s> 0.357 for 7 systematic absences, Orientation as input
REM Flack x = 0.184 ( 0.014 ) from 1163 Parsons' quotients
REM Formula found by SHELXT: C22 N O Br
CELL 1.34138 7.4131 10.8832 12.3016 90 100.168 90
ZERR 2 0.0003 0.0005 0.0005 0 0.002 0
LATT -1
SYMM -X,0.5+Y,-Z
SFAC C H Br N O
DISP Br -0.9338 1.0006 7840.1
DISP C 0.0137 0.0067 57.1
DISP H 0 0 0.6
DISP N 0.0241 0.0134 109.9
DISP O 0.0389 0.0241 193.4
UNIT 42 48 2 2 4

L.S. 100 0 0
PLAN  5
SIZE 0.1 0.1 0.1
TEMP -123.15
CONF
BIND H003 N003
list 4
MORE -1
BOND $H
fmap 2 53
acta
REM <olex2.extras>
REM <HklSrc "%.\\ghc_ysz_060_s_0m.hkl">
REM </olex2.extras>

WGHT    0.036500    0.522100
FVAR       0.83710
BR01  3    0.356680    0.619930    0.294094    11.00000    0.02798    0.03468 =
         0.03507   -0.00122    0.00360   -0.00079
O002  5    0.931220    0.408824    0.203716    11.00000    0.03191    0.05953 =
         0.03646   -0.01283    0.01209    0.00424
N003  4    0.709860    0.410375    0.308848    11.00000    0.02681    0.03596 =
         0.02845   -0.00698    0.00582   -0.01027
C004  1    0.486202    0.638261    0.522616    11.00000    0.01767    0.02362 =
         0.04110   -0.00066    0.01406   -0.00247
AFIX  43
H004  2    0.394476    0.578180    0.526214    11.00000   -1.20000
AFIX   0
O005  5    0.664849    0.303903    0.156937    11.00000    0.08485    0.06587 =
         0.02762   -0.02086    0.02039   -0.03491
C006  1    0.782669    0.440680    0.507017    11.00000    0.02103    0.01588 =
         0.02815   -0.00079    0.00634   -0.00293
AFIX  43
H006  2    0.712999    0.369051    0.515104    11.00000   -1.20000
AFIX   0
C007  1    0.989901    0.593896    0.586816    11.00000    0.01612    0.02708 =
         0.03588   -0.00800   -0.00103    0.00337
AFIX  43
H007  2    1.068633    0.626256    0.649628    11.00000   -1.20000
AFIX   0
C008  1    0.892487    0.589283    0.388046    11.00000    0.01915    0.01775 =
         0.03614    0.00481    0.01382    0.00397
C009  1    0.642577    0.772598    0.411951    11.00000    0.02192    0.01350 =
         0.03948    0.00367    0.01162    0.00328
C00A  1    0.508260    0.687149    0.422522    11.00000    0.02347    0.01872 =
         0.03584   -0.00256    0.00944    0.00465
C00B  1    0.802208    0.477989    0.401658    11.00000    0.01557    0.02589 =
         0.02776   -0.00627    0.00626    0.00647
C00C  1    1.002759    0.635751    0.481687    11.00000    0.01676    0.01650 =
         0.04340   -0.00263    0.01180   -0.00374
AFIX  43
H00C  2    1.089529    0.697908    0.473860    11.00000   -1.20000
AFIX   0
C00D  1    0.861084    0.504298    0.599691    11.00000    0.01744    0.02279 =
         0.02993    0.00396    0.00167    0.00800
C00E  1    0.784688    0.377819    0.221310    11.00000    0.03479    0.03166 =
         0.02670   -0.00472    0.00624    0.00211
C00F  1    0.723699    0.828532    0.509561    11.00000    0.02222    0.01247 =
         0.04793   -0.00211    0.00482    0.00060
AFIX  43
H00F  2    0.796000    0.900044    0.506210    11.00000   -1.20000
AFIX   0
C00G  1    0.788463    0.493974    0.706285    11.00000    0.03657    0.03520 =
         0.02407    0.00007    0.00717    0.00006
AFIX  23
H00A  2    0.891497    0.502952    0.769000    11.00000   -1.20000
H00B  2    0.735182    0.411135    0.710945    11.00000   -1.20000
AFIX   0
C00H  1    0.600194    0.678073    0.618558    11.00000    0.01906    0.02968 =
         0.03623   -0.00584    0.01031    0.00306
C00I  1    0.726668    0.785083    0.309880    11.00000    0.02033    0.02213 =
         0.04822    0.00897    0.00926    0.00167
AFIX  23
H00D  2    0.807295    0.858239    0.317664    11.00000   -1.20000
H00E  2    0.627907    0.798802    0.245543    11.00000   -1.20000
AFIX   0
C00J  1    0.702669    0.783394    0.612052    11.00000    0.02683    0.03013 =
         0.03990   -0.01209    0.00706    0.00720
AFIX  43
H00J  2    0.758342    0.824562    0.677530    11.00000   -1.20000
AFIX   0
C00K  1    0.841974    0.668979    0.286774    11.00000    0.03488    0.03784 =
         0.03245    0.00754    0.01638    0.00461
AFIX  23
H00G  2    0.769893    0.619826    0.226593    11.00000   -1.20000
H00H  2    0.955263    0.696531    0.261854    11.00000   -1.20000
AFIX   0
C00L  1    0.638218    0.593484    0.717134    11.00000    0.03846    0.03310 =
         0.03477    0.00263    0.01365    0.00214
AFIX  23
H00I  2    0.523193    0.551428    0.725811    11.00000   -1.20000
H00K  2    0.679436    0.642993    0.784451    11.00000   -1.20000
AFIX   0
C00M  1    0.702073    0.258702    0.050040    11.00000    0.08039    0.04879 =
         0.02027   -0.00756    0.01606   -0.01245
C00N  1    0.718778    0.364154   -0.024396    11.00000    0.12236    0.05924 =
         0.02773    0.00923    0.00844   -0.01629
AFIX 137
H00L  2    0.611035    0.417307   -0.028719    11.00000   -1.50000
H00M  2    0.726820    0.333457   -0.098281    11.00000   -1.50000
H00N  2    0.829489    0.411200    0.004754    11.00000   -1.50000
AFIX   0
C00O  1    0.526007    0.188547    0.005252    11.00000    0.14391    0.13973 =
         0.05119   -0.05092    0.04212   -0.09152
AFIX 137
H00O  2    0.509903    0.121703    0.056056    11.00000   -1.50000
H00P  2    0.534024    0.154307   -0.067422    11.00000   -1.50000
H00Q  2    0.421203    0.244650   -0.001596    11.00000   -1.50000
AFIX   0
C00P  1    0.865156    0.176643    0.068755    11.00000    0.18081    0.11071 =
         0.06785   -0.03668   -0.02024    0.09032
AFIX 137
H00R  2    0.976890    0.226510    0.083408    11.00000   -1.50000
H00S  2    0.866147    0.126117    0.002921    11.00000   -1.50000
H00T  2    0.859844    0.123252    0.132263    11.00000   -1.50000
AFIX   0
H003  2    0.625867    0.384887    0.317823    11.00000    0.03001
HKLF 4


REM  ghc_ysz_060_s_0m_a.res in P2(1)
REM wR2 = 0.0969, GooF = S = 1.095, Restrained GooF = 1.095 for all data
REM R1 = 0.0471 for 2848 Fo > 4sig(Fo) and 0.0718 for all 3562 data
REM 233 parameters refined using 1 restraints

END

WGHT      0.0365      0.5224

REM Highest difference peak  0.487,  deepest hole -0.487,  1-sigma level  0.089
Q1    1   0.4967  0.5594  0.2906  11.00000  0.05    0.49
Q2    1   0.5039  0.6840  0.2907  11.00000  0.05    0.48
Q3    1   0.1773  0.6282  0.3056  11.00000  0.05    0.43
Q4    1   0.2129  0.5500  0.3042  11.00000  0.05    0.43
Q5    1   0.2144  0.6843  0.2944  11.00000  0.05    0.39
;
_shelx_res_checksum                48245
_shelx_hkl_file
;
   1   0   0 1376.56   97.59
   1   0   0 1183.38   96.69
  -1   0   0 1356.36   96.49
  -1   0   0 1363.06   97.39
  -1   0   0 1175.68   96.89
  -1   0   0 1191.98   97.59
  -1   0   0 1212.68   97.09
   2   0   0 1705.53  136.09
   2   0   0 1746.43  136.19
  -2   0   0 1792.72  138.69
  -2   0   0 1785.72  137.59
  -2   0   0 1832.32  138.19
  -2   0   0 1825.42  137.69
  -2   0   0 1741.53  137.89
  -2   0   0 1781.32  137.59
  -2   0   0 1934.21  137.99
  -2   0   0 1781.32  137.29
   2   0   0 1536.95  137.09
  -2   0   0 1983.30  137.39
   3   0   0 1578.74  145.49
  -3   0   0 2007.20  145.39
  -3   0   0 1913.91  145.89
  -3   0   0 1742.83  145.69
  -3   0   0 2111.79  147.19
  -3   0   0 1869.31  146.29
  -3   0   0 1969.80  145.89
  -4   0   0  270.87   23.30
  -4   0   0  264.67   23.60
  -4   0   0  248.28   23.70
  -4   0   0  276.57   22.50
  -4   0   0  275.87   23.10
   4   0   0  248.08   32.70
   4   0   0  230.98   21.50
   4   0   0  225.68   22.70
  -4   0   0  273.27   24.80
  -4   0   0  211.68   22.60
   4   0   0  227.48   22.20
  -5   0   0   -0.50    7.30
  -5   0   0    1.60    6.70
  -5   0   0   -1.20    6.80
   5   0   0    2.50   11.50
  -5   0   0   -0.10    5.50
  -5   0   0   11.80    8.50
  -5   0   0   -0.30    5.70
   5   0   0    0.10    5.90
  -5   0   0    4.30    5.70
  -6   0   0  563.74   47.40
  -6   0   0  532.95   49.70
  -6   0   0  511.65   48.20
  -6   0   0  511.75   47.70
  -6   0   0  550.44   47.60
  -6   0   0  506.75   45.60
   6   0   0  484.85   47.30
  -7   0   0  395.66   41.00
  -7   0   0  450.35   49.99
  -7   0   0  419.76   55.99
  -7   0   0  443.06   46.60
  -8   0   0  260.47   41.70
  -8   0   0  248.98   33.90
  -8   0   0  217.78   35.50
  -8   0   0  152.08   37.20
   0  -1   0    1.40    2.10
   0  -1   0    0.60    1.00
   0  -1   0    0.60    1.80
   0  -1   0    0.80    1.80
   0  -1   0    0.10    0.50
   0  -1   0    0.30    0.40
   0   1   0   -0.10    0.50
   0   1   0    2.80    2.10
   0   1   0    1.00    2.30
   0   1   0   -0.20    0.40
   0   1   0   -1.00    0.80
   0   1   0   -0.90    2.70
   0   1   0    1.20    1.70
   0   1   0   -0.80    2.20
  -1  -1   0 1900.31  141.89
  -1  -1   0 1658.43  141.69
   1  -1   0 1728.63  142.59
  -1  -1   0 1794.22  141.59
  -1  -1   0 1805.02  141.49
   1  -1   0 2042.00  145.39
   1  -1   0 1927.91  141.09
   1  -1   0 1651.93  142.69
   1  -1   0 2010.30  141.19
   1  -1   0 1803.72  141.09
  -1  -1   0 1792.62  141.79
  -1  -1   0 1720.93  141.59
   1   1   0 1653.03  141.49
  -1   1   0 2018.90  142.09
  -1   1   0 2144.79  143.79
  -1   1   0 1817.72  142.49
  -1   1   0 1753.62  141.09
  -1   1   0 2085.79  141.89
  -2  -1   0 3060.69  225.08
  -2  -1   0 3058.79  225.38
  -2  -1   0 3062.89  225.38
   2  -1   0 2681.33  225.98
   2  -1   0 2642.34  223.98
  -2  -1   0 3131.09  225.58
  -2  -1   0 2944.11  224.98
  -2   1   0 2648.24  225.38
  -2   1   0 3053.29  224.68
  -2   1   0 3043.10  225.48
  -2   1   0 2991.90  228.18
  -2   1   0 2898.91  224.98
  -2   1   0 2953.50  225.78
   3  -1   0  230.48   17.70
  -3  -1   0  237.28   20.30
   3  -1   0  239.38   17.70
   3  -1   0  198.68   19.80
   3  -1   0  205.58   21.90
  -3  -1   0  239.68   20.90
  -3  -1   0  244.88   20.10
  -3  -1   0  236.58   19.60
   3  -1   0  208.28   20.40
   3  -1   0  245.08   17.60
   3  -1   0  218.18   17.50
   3  -1   0  186.48   17.90
  -3  -1   0  230.08   20.20
  -3   1   0  187.38   23.10
  -3   1   0  226.58   22.00
  -3   1   0  228.88   21.00
  -3   1   0  231.38   23.60
  -3   1   0  251.37   19.40
  -3   1   0  195.88   21.20
  -3   1   0  191.18   19.50
  -3   1   0  216.78   20.10
  -3   1   0  237.28   19.80
   4  -1   0  269.27   25.90
  -4  -1   0  278.27   25.80
  -4  -1   0  306.27   27.40
   4  -1   0  275.77   22.30
  -4  -1   0  301.47   26.20
   4  -1   0  260.67   28.30
   4  -1   0  305.77   22.30
   4  -1   0  270.57   22.30
   4  -1   0  274.47   22.40
   4  -1   0  267.17   23.80
  -4  -1   0  299.37   25.30
  -4  -1   0  259.27   25.70
  -4  -1   0  297.67   26.90
  -4  -1   0  302.67   26.50
  -4   1   0  297.67   26.00
   4   1   0  267.47   25.40
  -4   1   0  277.97   28.80
  -4   1   0  341.97   26.30
  -4   1   0  325.77   25.40
  -4   1   0  280.17   27.10
  -4   1   0  288.67   27.50
  -4   1   0  290.67   26.10
  -4   1   0  290.57   26.20
  -5  -1   0  531.75   44.30
  -5  -1   0  532.75   42.60
  -5  -1   0  505.35   42.30
  -5  -1   0  545.25   41.60
  -5  -1   0  503.45   43.00
   5  -1   0  471.95   42.20
  -5  -1   0  503.55   42.70
   5  -1   0  441.56   44.70
  -5  -1   0  410.86   41.60
  -5   1   0  501.65   42.20
   5   1   0  383.16   44.00
  -5   1   0  519.05   42.10
  -5   1   0  518.15   44.60
   5   1   0  440.96   45.50
   5   1   0  408.66   40.80
   5   1   0  454.75   41.90
  -5   1   0  475.15   43.50
  -5   1   0  493.15   42.60
  -5   1   0  524.55   41.30
   6  -1   0  218.58   27.20
  -6  -1   0  212.48   29.00
  -6  -1   0  275.97   27.80
  -6  -1   0  226.08   26.80
  -6  -1   0  261.37   30.40
  -6  -1   0  219.68   26.70
  -6  -1   0  258.17   27.10
  -6   1   0  204.08   28.30
  -6   1   0  266.17   28.70
  -6   1   0  264.67   26.80
  -6   1   0  301.07   31.40
  -6   1   0  244.08   28.50
  -6   1   0  278.67   27.40
   6   1   0  241.58   28.20
  -7  -1   0   23.70   18.60
  -7  -1   0   27.20   15.50
  -7  -1   0    1.10   15.50
  -7  -1   0   18.30   13.10
  -7  -1   0   26.90   21.20
  -7  -1   0   47.40   31.10
  -7   1   0   38.30   17.60
  -7   1   0   28.40   13.80
  -7   1   0    7.60   15.80
  -8  -1   0  181.68   34.90
  -8  -1   0  226.38   42.10
  -8  -1   0  166.98   30.00
   8  -1   0  276.77   54.49
  -8  -1   0  136.59   36.60
  -8   1   0  189.38   32.10
  -8   1   0  179.98   35.60
  -8   1   0  271.27   44.10
  -8   1   0  149.49   39.70
   0  -2   0 2892.11  258.57
   0  -2   0 3474.35  261.87
   0   2   0 3594.64  258.97
   0   2   0 3331.77  259.57
   0   2   0 3612.34  261.87
   0   2   0 3104.09  258.37
   0   2   0 3532.55  258.07
  -1  -2   0 2197.68  176.28
  -1  -2   0 2066.89  176.68
   1  -2   0 2028.60  177.68
   1  -2   0 2053.89  178.78
  -1  -2   0 2299.07  177.18
  -1  -2   0 2073.59  176.68
  -1  -2   0 2402.66  176.68
   1  -2   0 2440.56  183.38
  -1  -2   0 2265.07  176.28
   1   2   0 2407.56  176.68
   1   2   0 2404.66  179.68
   1   2   0 2594.74  180.68
  -1   2   0 2595.04  176.38
   1   2   0 1984.90  177.38
   1   2   0 2368.46  177.38
  -1   2   0 2345.97  182.28
  -1   2   0 2138.49  178.48
  -1   2   0 2298.77  176.78
  -1   2   0 2477.55  180.08
  -1   2   0 2345.77  176.18
  -1   2   0 2392.56  176.58
  -1   2   0 2578.94  179.08
  -2  -2   0 2923.71  231.68
  -2  -2   0 2716.33  231.78
  -2  -2   0 3203.28  231.78
  -2  -2   0 2851.01  231.38
   2  -2   0 3248.77  230.88
   2  -2   0 2564.04  232.58
   2  -2   0 3252.27  239.58
  -2  -2   0 3144.39  230.08
   2  -2   0 3213.88  230.68
  -2  -2   0 2960.10  232.18
  -2   2   0 3143.09  230.68
  -2   2   0 2977.90  237.58
   2   2   0 3322.27  232.48
   2   2   0 3014.10  233.88
   2   2   0 3422.56  232.88
  -2   2   0 3292.27  233.98
  -2   2   0 3377.36  235.88
   2   2   0 2564.34  231.78
  -2   2   0 2998.40  232.28
  -2   2   0 2929.51  231.38
  -2   2   0 2643.84  233.18
  -2   2   0 2614.54  230.98
  -2   2   0 3128.09  230.88
   3  -2   0  667.53   54.79
  -3  -2   0  671.63   54.99
  -3  -2   0  705.83   54.49
  -3  -2   0  688.83   54.19
   3  -2   0  571.04   55.59
   3  -2   0  685.53   52.59
  -3  -2   0  685.33   54.19
  -3  -2   0  678.63   54.79
   3  -2   0  628.14   52.49
  -3  -2   0  650.33   54.09
  -3  -2   0  648.94   54.59
   3  -2   0  617.24   52.29
   3  -2   0  691.53   52.39
  -3   2   0  750.02   54.59
  -3   2   0  737.83   60.59
  -3   2   0  640.14   55.49
  -3   2   0  653.93   55.79
  -3   2   0  777.02   62.39
   3   2   0  772.92   57.29
   4  -2   0 1201.28   97.59
  -4  -2   0 1267.47   97.29
  -4  -2   0 1368.76   98.69
  -4  -2   0 1281.77   97.89
  -4  -2   0 1281.17   97.09
  -4  -2   0 1209.18   97.89
  -4  -2   0 1353.96   97.69
  -4  -2   0 1195.68   97.19
   4  -2   0 1210.18   94.19
   4  -2   0 1114.19   99.19
   4  -2   0 1212.38   94.19
   4  -2   0 1156.08   94.39
  -4   2   0 1070.59   96.49
   4   2   0 1194.88   99.69
  -4   2   0 1268.57   97.19
  -4   2   0 1380.06   97.39
  -4   2   0 1334.87   97.39
  -4   2   0 1300.07   99.09
   4   2   0 1117.09   97.49
  -4   2   0 1148.99   98.59
  -4   2   0 1088.49  100.49
  -5  -2   0  322.47   28.60
  -5  -2   0  303.17   27.30
  -5  -2   0  237.88   27.40
   5  -2   0  268.87   23.00
   5  -2   0  292.37   23.00
  -5  -2   0  339.97   29.10
  -5  -2   0  326.07   30.10
   5  -2   0  317.97   28.80
   5  -2   0  281.77   22.90
   5  -2   0  272.57   31.60
  -5  -2   0  358.46   28.90
  -5  -2   0  298.87   29.70
  -5   2   0  295.27   28.70
   5   2   0  251.37   32.80
  -5   2   0  300.57   30.30
  -5   2   0  258.77   38.90
   5   2   0  267.57   27.50
  -5   2   0  333.87   30.80
  -5   2   0  295.27   27.70
   5   2   0  260.27   28.30
   6  -2   0  635.94   58.29
  -6  -2   0  697.33   57.09
  -6  -2   0  671.83   57.69
  -6  -2   0  692.13   58.19
  -6  -2   0  687.13   60.69
  -6  -2   0  665.43   57.69
  -6  -2   0  623.04   59.69
  -6   2   0  635.64   56.99
  -6   2   0  667.73   60.59
  -6   2   0  607.04   58.29
  -6   2   0  703.43   60.49
  -7  -2   0  263.37   35.30
  -7  -2   0  282.17   30.40
  -7  -2   0  303.17   31.50
  -7  -2   0  272.67   36.40
  -7  -2   0  230.28   29.90
   7  -2   0  217.88   44.30
  -7  -2   0  211.38   37.40
  -7   2   0  213.48   33.90
  -7   2   0  278.87   31.30
  -7   2   0  271.27   35.50
  -7   2   0  264.87   36.40
  -8  -2   0  215.88   42.10
  -8  -2   0  256.87   48.10
  -8  -2   0  379.96   52.59
   8  -2   0  379.86   60.99
  -8  -2   0  269.27   36.30
  -8  -2   0  312.87   41.70
  -8   2   0  347.37   43.40
  -8   2   0  364.96   40.70
  -8   2   0  296.67   42.10
   0  -3   0    1.70    1.70
   0  -3   0   -1.80    5.50
   0  -3   0    6.10    3.30
   0  -3   0    2.80    6.90
   0  -3   0    2.30    1.70
   0  -3   0    1.30    6.20
   0   3   0    4.00    6.70
   0   3   0   -0.70    1.50
   0   3   0    0.70    6.10
   0   3   0   -1.30    4.70
   0   3   0   -0.10    1.50
   0   3   0    1.60    6.40
   0   3   0    2.80    7.60
   0   3   0    0.90    1.60
  -1  -3   0 4628.44  356.96
   1  -3   0 5152.98  368.16
  -1   3   0 4771.32  357.46
   1   3   0 4143.69  359.36
  -1   3   0 4154.78  357.76
   1   3   0 4574.54  361.86
  -1   3   0 4559.84  357.56
   1   3   0 5292.87  365.56
  -1   3   0 4701.03  360.96
  -1   3   0 4840.82  366.16
  -1   3   0 4933.51  362.76
   1   3   0 5225.48  364.26
  -1   3   0 4288.07  360.36
   1   3   0 4390.76  358.36
   2  -3   0 1432.66   98.09
  -2  -3   0 1276.57   96.99
  -2  -3   0 1385.66   97.09
  -2  -3   0 1384.16   99.99
  -2  -3   0 1349.07   97.19
  -2  -3   0 1272.37   99.19
  -2  -3   0 1247.28   97.09
   2  -3   0 1289.57   99.29
  -2  -3   0 1414.16   98.79
   2  -3   0 1190.18  100.49
  -2  -3   0 1281.47   98.19
  -2  -3   0 1255.57   98.29
  -2  -3   0 1282.57   98.99
   2   3   0 1324.77  102.69
   2   3   0 1204.98  102.79
  -2   3   0 1080.59   97.39
   2   3   0 1206.08  101.69
  -2   3   0 1189.58  106.69
  -2   3   0 1118.79  101.39
   2   3   0 1365.86  102.89
  -2   3   0 1277.37  103.89
  -2   3   0 1235.28  101.69
   2   3   0 1203.28   99.39
  -2   3   0 1217.68   99.09
  -2   3   0 1165.18   97.99
  -3  -3   0   -0.50    4.30
   3  -3   0    0.70    1.30
  -3  -3   0   -0.60    3.40
  -3  -3   0   -1.10    5.70
  -3  -3   0    1.80    4.50
  -3  -3   0   -0.40    3.70
   3  -3   0    0.60    1.50
  -3  -3   0    5.30    5.00
   3  -3   0    1.80    1.90
   3  -3   0    3.60    4.30
   3  -3   0    2.50    2.00
  -3  -3   0    4.90    4.20
   3   3   0   -4.50    7.90
  -3   3   0    1.60    8.50
  -3   3   0    1.40   10.70
   3   3   0    2.60    6.30
  -3   3   0   -0.60    4.80
  -3   3   0    9.00    9.70
  -3   3   0   -0.80    5.70
   3   3   0    2.30    7.30
  -3   3   0   -6.10    6.10
  -3   3   0   -4.10    4.90
   3   3   0   -3.30    9.20
  -3   3   0    1.00    8.40
   4  -3   0  124.19   17.50
   4  -3   0  110.89   11.00
  -4  -3   0  121.99   15.00
  -4  -3   0  113.09   13.40
  -4  -3   0  125.59   16.00
  -4  -3   0   97.49   13.60
  -4  -3   0  135.29   14.80
   4  -3   0  132.89   15.00
   4  -3   0  112.29   10.70
   4  -3   0  127.79   11.30
  -4  -3   0  149.69   15.10
   4  -3   0  126.79   11.00
  -4   3   0  111.99   15.90
   4   3   0   63.49   23.90
   4   3   0  105.69   22.80
  -4   3   0  134.19   14.00
  -4   3   0  124.49   14.70
  -4   3   0  131.39   28.70
   4   3   0  147.59   18.80
  -4   3   0  101.49   17.50
   4   3   0  105.69   17.90
  -4   3   0  115.69   24.90
   5  -3   0  191.98   28.80
  -5  -3   0  220.28   22.90
  -5  -3   0  221.08   22.90
  -5  -3   0  258.87   23.70
   5  -3   0  180.68   18.10
   5  -3   0  186.48   18.40
  -5  -3   0  211.88   24.20
  -5  -3   0  246.78   22.70
   5  -3   0  237.78   24.50
  -5  -3   0  244.18   23.50
  -5   3   0  220.88   28.80
   5   3   0  207.68   34.80
  -5   3   0  233.78   25.40
  -5   3   0  194.98   44.20
  -5   3   0  244.78   22.80
  -5   3   0  232.48   23.30
   5   3   0  244.18   26.10
  -6  -3   0  278.57   33.50
  -6  -3   0  295.27   32.80
  -6  -3   0  238.38   29.40
  -6  -3   0  306.07   30.80
  -6  -3   0  323.97   30.40
  -6  -3   0  263.97   29.70
   6  -3   0  257.77   32.20
  -6  -3   0  306.37   29.30
  -6   3   0  317.87   33.30
  -6   3   0  271.37   29.20
  -6   3   0  271.67   32.60
  -6   3   0  228.88   31.20
  -7  -3   0    3.50   18.00
  -7  -3   0   26.50   14.10
  -7  -3   0  -33.20   20.90
  -7  -3   0  -12.10   13.20
   7  -3   0  -31.70   18.80
  -7  -3   0  -22.20   19.90
  -7  -3   0  -12.70   18.60
  -7  -3   0  -25.10   14.30
  -7   3   0   -3.30   22.70
  -7   3   0   23.20   20.00
  -7   3   0   21.80   17.00
  -7   3   0   12.70   13.90
   8  -3   0   96.99   86.49
   8  -3   0   74.29   45.50
  -8  -3   0   35.40   37.40
  -8  -3   0  150.48   27.00
  -8  -3   0   52.99   63.79
  -8   3   0  117.39   32.50
  -8   3   0  167.48   32.00
  -8   3   0   95.89   40.40
   0  -4   0 4319.47  311.57
   0  -4   0 3502.75  311.77
   0  -4   0 4559.54  312.07
   0  -4   0 3790.12  314.67
   0   4   0 4370.26  317.17
   0   4   0 4451.75  314.87
   0   4   0 3717.53  315.17
   0   4   0 4082.99  321.87
   0   4   0 3794.92  310.57
   0   4   0 4195.78  318.17
   1  -4   0  398.96   28.70
  -1  -4   0  353.96   29.40
   1  -4   0  376.26   32.10
  -1  -4   0  347.97   27.80
   1  -4   0  379.16   28.30
  -1  -4   0  401.16   29.50
  -1  -4   0  347.37   29.50
   1  -4   0  380.06   29.90
  -1  -4   0  357.86   28.10
  -1  -4   0  292.37   28.00
  -1  -4   0  323.27   27.90
   1   4   0  348.37   30.50
   1   4   0  375.46   37.90
  -1   4   0  329.77   28.60
   1   4   0  346.07   34.80
   1   4   0  386.56   38.10
   1   4   0  339.17   33.50
  -1   4   0  365.36   35.60
  -1   4   0  356.26   33.70
  -1   4   0  307.37   32.90
  -1   4   0  356.46   39.30
   1   4   0  306.67   32.00
  -2  -4   0  414.66   31.20
   2  -4   0  411.16   36.20
  -2  -4   0  396.66   31.00
  -2  -4   0  328.97   32.20
   2  -4   0  431.46   32.00
  -2  -4   0  385.16   33.50
   2  -4   0  418.66   32.20
  -2  -4   0  403.26   34.80
  -2  -4   0  407.96   32.20
   2  -4   0  417.66   33.90
  -2  -4   0  395.16   33.30
  -2  -4   0  411.26   31.40
   2   4   0  433.26   40.50
   2   4   0  445.96   41.10
  -2   4   0  342.07   36.80
   2   4   0  370.76   38.50
  -2   4   0  392.06   39.90
  -2   4   0  374.56   31.90
  -2   4   0  394.16   45.20
  -2   4   0  392.16   37.20
  -2   4   0  378.36   33.30
   2   4   0  395.36   43.60
   3  -4   0 2101.59  158.98
  -3  -4   0 2186.28  157.38
  -3  -4   0 2220.88  157.28
  -3  -4   0 2072.79  157.38
  -3  -4   0 2058.69  160.58
  -3  -4   0 2065.59  157.38
  -3  -4   0 2304.77  160.58
   3  -4   0 2311.27  159.08
  -3  -4   0 2076.89  159.58
  -3  -4   0 1988.40  160.78
  -3  -4   0 2044.50  161.68
  -3  -4   0 1855.11  159.58
   3  -4   0 2145.29  161.18
   3  -4   0 2034.80  163.08
  -3   4   0 2224.38  168.28
  -3   4   0 2086.39  161.08
   3   4   0 1932.51  164.38
   3   4   0 2070.39  161.78
   3   4   0 2149.19  162.78
  -3   4   0 1775.92  163.48
  -3   4   0 1957.90  173.38
  -3   4   0 1994.20  159.28
   3   4   0 1843.42  165.28
  -3   4   0 1859.11  163.68
   4  -4   0  386.56   39.00
  -4  -4   0  415.26   35.30
   4  -4   0  338.87   33.10
  -4  -4   0  428.36   34.70
   4  -4   0  418.36   31.80
  -4  -4   0  419.96   34.00
  -4  -4   0  364.56   34.40
  -4  -4   0  400.36   34.40
  -4  -4   0  422.46   37.30
   4  -4   0  430.36   35.70
   4  -4   0  356.36   31.30
  -4  -4   0  464.85   35.90
  -4   4   0  257.47   64.79
  -4   4   0  378.86   35.20
   4   4   0  355.26   38.90
  -4   4   0  324.67   37.50
  -4   4   0  401.96   36.00
  -4   4   0  386.96   33.50
  -4   4   0  336.57   36.10
   4   4   0  350.46   41.20
  -5  -4   0   30.80    9.40
   5  -4   0   52.19    8.50
  -5  -4   0   63.39   13.60
  -5  -4   0   61.29   11.90
  -5  -4   0   42.50   12.60
   5  -4   0   45.20   12.00
  -5  -4   0   34.30   12.00
  -5  -4   0   68.19   18.90
   5  -4   0   33.50   19.00
  -5   4   0   60.79   11.40
  -5   4   0   70.69   14.00
  -5   4   0   73.89   17.20
   5   4   0   33.90   23.50
  -5   4   0   80.29   16.10
   5   4   0   90.59   19.10
  -5   4   0   41.00   16.60
  -6  -4   0  111.79   24.80
  -6  -4   0  146.59   26.90
  -6  -4   0  112.19   22.00
   6  -4   0  185.98   26.30
  -6  -4   0  158.18   21.80
  -6  -4   0  121.79   21.60
  -6  -4   0  163.28   20.50
  -6  -4   0  142.49   22.20
  -6   4   0  181.88   25.60
  -6   4   0  178.48   27.30
  -6   4   0  168.48   21.60
  -6   4   0  130.99   24.20
   7  -4   0  308.57   53.59
  -7  -4   0  229.38   30.00
  -7  -4   0  187.18   32.70
  -7  -4   0  198.78   33.00
  -7  -4   0  187.18   37.40
  -7  -4   0  260.77   29.60
  -7   4   0  231.08   34.70
  -7   4   0  288.37   32.40
  -7   4   0  278.37   34.50
  -8  -4   0  174.78   39.00
  -8  -4   0  202.58   34.60
   8  -4   0  320.77   69.49
   0  -5   0    4.20    8.00
   0  -5   0    0.90    1.70
   0  -5   0    0.60    1.50
   0  -5   0    5.00    7.80
   0  -5   0    0.30    1.50
   0  -5   0    3.80    4.20
   0  -5   0   -4.20    3.30
   0  -5   0    0.70    1.70
   0   5   0    3.40    9.40
   0   5   0    3.20   11.20
   0   5   0   -5.10    9.50
   0   5   0    4.90    8.50
   0   5   0    0.10    8.70
  -1  -5   0  173.08   17.00
  -1  -5   0  160.78   17.10
   1  -5   0  195.68   21.00
   1  -5   0  176.98   15.70
   1  -5   0  177.48   15.90
   1  -5   0  201.48   18.10
  -1  -5   0  184.88   17.80
  -1  -5   0  163.68   15.10
  -1   5   0  184.48   24.70
   1   5   0  198.38   31.00
   1   5   0  216.08   25.00
   1   5   0  176.68   22.40
  -1   5   0  177.08   16.00
   1   5   0  163.28   22.30
  -1   5   0  211.18   31.80
  -1   5   0  192.98   22.80
   1   5   0  174.98   28.90
  -1   5   0  185.78   22.60
   1   5   0  197.88   19.40
   2  -5   0 1079.79   84.09
   2  -5   0 1088.19   84.49
  -2  -5   0 1091.89   83.49
  -2  -5   0 1115.69   85.99
  -2  -5   0 1008.00   83.29
  -2  -5   0 1062.79   85.99
  -2  -5   0 1236.68   85.69
   2  -5   0 1061.09   86.09
  -2  -5   0  956.00   83.99
  -2  -5   0  963.20   83.49
  -2  -5   0 1084.49   83.69
   2  -5   0 1023.50   84.39
   2  -5   0 1016.20   83.99
   2  -5   0 1142.99   88.89
  -2   5   0 1121.29   93.99
   2   5   0 1214.28   97.49
   2   5   0 1163.98   95.89
  -2   5   0 1100.09   91.09
   2   5   0 1147.79   91.69
  -2   5   0 1178.48  106.39
  -2   5   0 1066.39  100.59
   2   5   0 1000.70   89.59
  -2   5   0 1038.40   90.69
   2   5   0 1123.19   93.09
  -2   5   0 1095.09   85.29
   3  -5   0  378.16   37.20
   3  -5   0  447.56   33.80
  -3  -5   0  371.86   32.70
  -3  -5   0  369.36   35.10
   3  -5   0  372.06   36.20
   3  -5   0  404.06   32.00
   3  -5   0  370.76   31.80
  -3  -5   0  370.96   30.40
  -3  -5   0  374.56   30.30
  -3  -5   0  375.26   30.50
  -3  -5   0  399.26   34.20
  -3  -5   0  400.86   36.70
  -3  -5   0  374.86   30.60
  -3   5   0  406.06   34.50
  -3   5   0  442.16   43.70
   3   5   0  421.96   40.20
  -3   5   0  398.66   39.40
  -3   5   0  373.46   34.40
   3   5   0  376.76   39.70
   3   5   0  352.26   40.60
  -3   5   0  402.36   61.19
  -3   5   0  357.46   39.60
   3   5   0  474.75   44.90
  -4  -5   0  207.58   20.80
  -4  -5   0  198.98   20.10
   4  -5   0  180.98   18.10
   4  -5   0  174.38   21.20
   4  -5   0  191.58   24.60
  -4  -5   0  162.38   19.40
  -4  -5   0  147.89   23.10
   4  -5   0  180.68   17.70
  -4  -5   0  178.98   20.40
  -4   5   0  203.78   27.40
  -4   5   0  208.08   21.50
  -4   5   0  172.18   53.99
  -4   5   0  215.18   21.40
  -4   5   0  218.08   19.30
  -4   5   0  185.08   23.10
   4   5   0  210.78   30.00
  -5  -5   0  817.72   71.29
   5  -5   0  895.81   73.19
  -5  -5   0  892.91   71.49
  -5  -5   0  916.11   72.79
   5  -5   0  813.42   76.09
  -5  -5   0  808.32   74.09
  -5   5   0  845.22   71.19
  -5   5   0  870.71   73.99
  -5   5   0  787.72   74.19
  -6  -5   0  245.98   32.30
   6  -5   0  287.17   33.90
  -6  -5   0  329.47   34.20
  -6  -5   0  182.98   30.80
  -6  -5   0  218.48   33.40
  -6   5   0  329.57   36.00
  -6   5   0  260.47   33.20
   6   5   0  363.76   42.40
  -6   5   0  257.07   29.60
  -6   5   0  255.17   45.10
  -7  -5   0   -0.60   29.80
  -7  -5   0   24.40   27.50
  -7  -5   0  101.39   43.80
  -7   5   0    8.70   24.80
  -8  -5   0   87.49   22.40
  -8  -5   0   91.99   26.00
   8  -5   0   54.39   62.49
  -8   5   0   24.50   32.40
  -8   5   0  115.39   33.80
   0  -6   0 2155.58  184.38
   0  -6   0 2298.57  185.78
   0  -6   0 2792.62  191.18
   0  -6   0 2402.06  184.68
   0  -6   0 2673.73  186.68
   0  -6   0 2172.68  184.78
   0   6   0 2370.26  195.18
   0   6   0 2527.25  193.58
   0   6   0 2237.18  191.28
   1  -6   0  423.56   36.60
  -1  -6   0  301.17   31.80
  -1  -6   0  382.86   30.30
  -1  -6   0  374.66   30.70
   1  -6   0  428.76   33.20
   1  -6   0  347.47   30.80
  -1  -6   0  377.26   32.10
  -1  -6   0  355.26   30.40
  -1  -6   0  367.36   32.20
  -1  -6   0  347.67   30.00
   1  -6   0  365.76   30.50
   1   6   0  364.36   41.00
   1   6   0  383.96   50.39
   1   6   0  374.06   48.10
  -1   6   0  424.66   42.60
  -1   6   0  376.96   38.50
   1   6   0  405.16   39.90
   1   6   0  383.16   40.50
  -1   6   0  372.06   54.89
  -1   6   0  366.46   38.80
  -2  -6   0  190.68   17.00
  -2  -6   0  212.18   20.30
  -2  -6   0  183.58   17.30
   2  -6   0  193.28   18.60
   2  -6   0  221.58   25.70
   2  -6   0  192.18   18.00
   2  -6   0  209.38   18.80
  -2  -6   0  225.98   20.50
  -2  -6   0  227.68   19.70
  -2  -6   0  200.38   17.30
   2  -6   0  199.38   18.20
  -2  -6   0  197.98   17.60
   2   6   0  209.28   26.60
  -2   6   0  337.07   71.19
  -2   6   0  204.48   26.80
  -2   6   0  175.18   28.50
  -2   6   0  212.98   19.80
  -2   6   0  213.28   43.80
  -2   6   0  217.58   26.80
   2   6   0  241.88   40.10
   2   6   0  176.08   30.90
   2   6   0  212.58   34.40
   2   6   0  211.18   29.00
  -3  -6   0 1710.23  133.59
  -3  -6   0 1890.51  138.09
   3  -6   0 1889.61  138.39
  -3  -6   0 1629.54  133.59
  -3  -6   0 1654.43  133.39
   3  -6   0 1630.84  135.39
  -3  -6   0 1942.71  137.99
   3  -6   0 1925.61  141.69
  -3  -6   0 1604.34  135.19
   3   6   0 1680.13  143.79
  -3   6   0 1691.43  136.79
  -3   6   0 1794.52  148.19
  -3   6   0 1599.24  165.68
   3   6   0 1718.63  145.49
   3   6   0 1584.64  144.49
  -3   6   0 1857.71  144.49
  -4  -6   0  338.07   29.00
   4  -6   0  322.07   33.80
   4  -6   0  288.97   26.60
  -4  -6   0  222.58   27.80
  -4  -6   0  302.27   29.00
   4  -6   0  315.67   30.40
  -4   6   0  275.07   28.90
  -4   6   0  243.18   36.30
   4   6   0  286.07   38.70
   4   6   0  292.37   38.40
  -4   6   0  275.07   29.00
  -5  -6   0   65.79   15.40
  -5  -6   0   46.80   14.70
   5  -6   0   75.29   23.40
   5  -6   0   52.59   15.10
  -5  -6   0   63.69   15.50
  -5   6   0   60.29   17.00
   5   6   0   51.39   21.90
  -5   6   0   32.00   16.20
  -5   6   0   66.79   25.80
  -5   6   0   56.09   16.30
  -6  -6   0  249.08   27.80
   6  -6   0  213.08   35.30
  -6  -6   0  167.08   34.10
  -6  -6   0  263.17   30.10
  -6  -6   0  206.78   29.20
   6   6   0  327.57   44.50
  -6   6   0  285.07   34.30
  -6   6   0  248.48   34.10
  -7  -6   0   54.79   25.00
  -7   6   0   81.49   25.00
   0  -7   0   -2.00    2.90
   0  -7   0    0.70    2.70
   0  -7   0   -1.70    2.50
   0  -7   0   -0.10    5.30
   0  -7   0   -4.40    5.20
   0   7   0    2.30   12.60
   0   7   0    5.70   13.50
   0   7   0   -1.20   10.70
   0   7   0    4.00   42.20
   1  -7   0  434.56   41.20
  -1  -7   0  527.65   40.40
   1  -7   0  530.15   40.70
  -1  -7   0  536.35   44.10
  -1  -7   0  514.45   42.30
  -1  -7   0  467.85   40.30
   1  -7   0  486.55   41.10
   1  -7   0  495.65   40.50
   1  -7   0  517.35   41.40
  -1  -7   0  461.15   39.80
  -1  -7   0  470.85   42.10
   1  -7   0  591.84   43.90
  -1   7   0  575.34   52.29
   1   7   0  456.35   49.90
   1   7   0  431.56   63.59
   1   7   0  419.96   49.90
   1   7   0  493.15   52.59
  -1   7   0  435.56   48.90
  -1   7   0  506.65   53.79
  -1   7   0  480.55   71.59
  -1   7   0  558.94   77.99
  -2  -7   0  667.63   54.49
   2  -7   0  661.63   53.29
  -2  -7   0  646.14   55.19
  -2  -7   0  739.83   55.89
   2  -7   0  639.14   53.19
  -2  -7   0  612.84   51.99
  -2  -7   0  602.74   52.39
   2  -7   0  560.44   56.29
   2   7   0  712.23   64.29
  -2   7   0  610.44  103.69
  -2   7   0  631.94   63.69
  -2   7   0  756.32   65.09
   2   7   0  691.93   75.69
   2   7   0  686.23   66.29
  -2   7   0  793.82   69.89
   3  -7   0  157.58   18.90
  -3  -7   0  162.48   18.60
   3  -7   0  167.08   23.90
   3  -7   0  148.49   18.00
  -3  -7   0  192.68   18.60
  -3  -7   0  129.69   13.80
  -3  -7   0  159.78   19.30
   3  -7   0  167.28   20.90
  -3   7   0  223.68   70.39
  -3   7   0  149.19   20.50
  -3   7   0  152.68   30.50
   3   7   0  174.58   33.30
   3   7   0  205.28   38.40
  -3   7   0  166.68   28.10
  -3   7   0  195.58   38.50
  -4  -7   0  207.18   21.80
   4  -7   0  219.28   26.70
   4  -7   0  230.98   31.50
  -4  -7   0  196.38   22.10
  -4  -7   0  216.58   23.70
  -4   7   0  180.38   29.70
   4   7   0  118.29   33.30
  -4   7   0  177.78   24.00
  -4   7   0  196.28   39.30
  -4   7   0  154.48   25.80
  -4   7   0  175.78   33.60
  -5  -7   0  182.38   24.90
   5  -7   0  165.98   34.50
  -5  -7   0  105.89   19.30
  -5  -7   0  183.98   31.20
   5  -7   0  135.49   25.90
  -5   7   0  129.69   35.40
   5   7   0  123.59   29.20
  -5   7   0   73.99   20.40
  -5   7   0  134.29   27.40
  -6  -7   0   37.90   15.30
  -6  -7   0   68.69   18.50
   6  -7   0   24.30   24.30
  -6  -7   0   51.79   16.80
  -6   7   0   65.39   24.60
  -6   7   0   86.39   25.20
   6   7   0   55.59   35.40
  -7  -7   0   -5.90   19.20
   7  -7   0  -48.10   67.39
  -7  -7   0   -3.50   24.40
  -7  -7   0  -32.70   30.40
  -7   7   0  -27.50   32.30
   0  -8   0  554.54   48.40
   0  -8   0  584.94   47.30
   0  -8   0  490.55   46.60
   0  -8   0  588.64   48.30
   0  -8   0  467.25   44.90
   0   8   0  521.95   55.89
   0   8   0  659.73   62.79
   0   8   0  659.53   94.99
   0   8   0  656.23   59.39
  -1  -8   0   65.99   10.60
  -1  -8   0   38.70   10.50
   1  -8   0   53.59   11.10
  -1  -8   0   49.90   10.40
  -1  -8   0   46.20   11.40
   1  -8   0   51.19   12.00
   1  -8   0   47.90    8.50
   1   8   0  117.39   27.90
   1   8   0  108.19   28.30
  -1   8   0   83.09   27.70
  -1   8   0   66.59   22.40
   1   8   0   40.30   56.39
   1   8   0   80.19   25.20
  -1   8   0   98.99   26.70
  -2  -8   0   46.20   11.70
  -2  -8   0   29.20    6.60
   2  -8   0   59.39   17.90
  -2  -8   0   55.29   12.20
   2  -8   0   43.00   11.30
   2  -8   0   98.19   28.20
  -2  -8   0   39.40   11.40
  -2   8   0   40.80   21.60
  -2   8   0   71.39   34.70
   2   8   0   71.69   27.50
   2   8   0   68.29   25.70
  -3  -8   0  289.07   33.10
  -3  -8   0  358.66   33.40
   3  -8   0  379.16   35.70
  -3  -8   0  375.66   32.90
   3  -8   0  355.86   39.60
  -3   8   0  331.97   47.30
   3   8   0  289.27   44.10
  -3   8   0  382.66   49.50
   3   8   0  277.47   63.89
  -3   8   0  291.67   44.10
  -4  -8   0  198.48   25.00
  -4  -8   0  218.68   24.80
   4  -8   0  264.87   37.70
  -4  -8   0  217.68   26.00
  -4   8   0  185.18   29.20
  -4   8   0  208.18   31.80
   4   8   0  305.87   52.49
  -4   8   0  251.27   47.70
  -4   8   0  237.38   40.60
   4   8   0  181.48   48.40
  -5  -8   0  135.09   23.00
  -5  -8   0  125.49   20.20
  -5  -8   0   67.89   19.00
   5  -8   0  213.18   43.80
   5  -8   0  115.19   28.00
  -5   8   0   94.49   24.00
  -5   8   0  160.58   41.40
   5   8   0  161.88   35.60
   6  -8   0   80.79   52.79
  -6  -8   0   62.59   20.50
  -6  -8   0  137.49   22.50
   6   8   0   82.49   40.50
  -6   8   0  134.89   29.30
   0  -9   0   -7.20   10.60
   0  -9   0    2.00    8.50
   0  -9   0  -13.10    8.90
   0   9   0   -5.10   22.60
   0   9   0   21.40   21.90
   0   9   0    8.60   20.50
  -1  -9   0  305.37   31.30
  -1  -9   0  300.27   31.80
   1  -9   0  373.26   33.80
   1  -9   0  306.47   30.80
  -1  -9   0  265.37   32.00
  -1  -9   0  368.66   31.40
  -1   9   0  352.86   46.70
   1   9   0  329.67   49.70
  -1   9   0  353.06   48.00
  -1   9   0  318.57   43.10
   1   9   0  367.56   47.70
   1   9   0  341.47   44.20
   2  -9   0  639.74   54.59
  -2  -9   0  617.44   52.99
  -2  -9   0  671.03   52.59
  -2  -9   0  556.54   52.69
  -2   9   0  491.05   62.49
  -2   9   0  699.33   69.39
   2   9   0  537.75   63.89
  -2   9   0  593.14   69.69
   2   9   0  585.54   68.09
  -3  -9   0   67.09   16.60
  -3  -9   0   46.50   14.10
   3  -9   0   82.49   24.70
   3  -9   0   49.70   36.70
   3  -9   0  122.29   31.50
  -3  -9   0   86.99   15.90
   3   9   0  101.89   35.50
  -3   9   0    3.90   48.70
  -3   9   0   58.49   20.70
  -3   9   0   44.70   27.00
  -3   9   0   12.00   30.70
   3   9   0   53.29   35.60
   4  -9   0    3.10   41.70
  -4  -9   0   21.30   12.30
  -4  -9   0   15.80   13.40
   4  -9   0   30.10   17.80
  -4  -9   0   24.20   15.60
   4  -9   0   83.19   29.50
  -4   9   0   21.50   29.80
   4   9   0    9.40   45.30
  -4   9   0   23.50   18.80
  -5  -9   0  282.57   37.40
  -5  -9   0  213.38   30.50
   5  -9   0  251.97   60.69
   5  -9   0  111.09   52.69
  -5   9   0  254.97   59.89
  -5   9   0  149.79   36.30
   5   9   0  295.77   53.89
  -6  -9   0  148.29   29.20
   6  -9   0  168.38   65.29
  -6  -9   0  184.58   30.80
   0 -10   0  258.47   31.40
   0 -10   0  289.57   30.20
   0  10   0  277.97   47.00
   0  10   0  322.77   55.89
   0  10   0  231.68   58.89
  -1 -10   0   39.10   15.40
  -1 -10   0   38.10   11.50
  -1  10   0   78.19   31.80
  -1  10   0   15.20   29.60
   1  10   0   39.20   28.40
   1  10   0   54.49   34.00
  -1  10   0   41.60   33.70
  -2 -10   0   33.00   17.40
   2 -10   0   -0.30   13.00
  -2 -10   0   15.30   10.80
   2  10   0    8.60   28.20
  -2  10   0   32.40   32.90
  -2  10   0   -1.60   28.70
  -2  10   0    3.30   34.20
  -3 -10   0  266.57   29.50
  -3 -10   0  249.18   31.90
   3 -10   0  261.27   34.10
  -3 -10   0  320.47   32.10
  -3  10   0  198.58   36.80
  -3  10   0  189.28   58.99
   3  10   0  288.57   58.69
  -3  10   0  240.48   45.90
   3  10   0  320.17   60.19
  -3  10   0  301.67   59.69
  -4 -10   0  182.08   42.30
  -4 -10   0  194.68   38.10
   4 -10   0   91.09   28.70
  -4 -10   0   98.19   23.60
  -4  10   0   65.99   55.99
   4  10   0   97.09   34.40
  -4  10   0  139.89   33.90
  -5 -10   0  -25.90   29.70
   5 -10   0   58.89   77.89
  -5 -10   0  -11.10   24.10
  -5  10   0   -5.30   50.69
   0 -11   0   -1.00   20.60
   0  11   0   19.20   35.10
   0  11   0   44.30   40.50
   0  11   0  -41.80   34.80
  -1 -11   0  245.68   32.00
  -1 -11   0  271.47   29.10
  -1  11   0  384.06   73.69
   1  11   0  207.48   52.19
  -1  11   0  220.58   51.69
   1  11   0  318.57   52.59
  -1  11   0  320.37   53.89
  -2 -11   0  175.68   22.90
   2 -11   0  119.79   25.60
  -2 -11   0  148.19   26.30
   2  11   0  209.18   50.79
  -2  11   0  179.28   49.90
  -2  11   0  129.79   47.50
   2  11   0  146.29   53.19
  -2  11   0   83.09   47.60
   3 -11   0   81.69   28.60
  -3 -11   0   78.99   19.60
  -3 -11   0  121.59   24.50
  -3  11   0  169.48   45.60
  -3  11   0  100.89   61.69
   3  11   0  124.49   66.29
   3  11   0  166.28   61.29
   3  11   0  125.09   49.40
  -3  11   0  113.49   28.30
  -4 -11   0   27.70   21.40
  -4 -11   0   12.90   24.70
  -4  11   0   -0.10   40.70
  -4  11   0   22.90   30.90
   0 -12   0  136.89   22.00
   0  12   0  168.98   70.39
   0  12   0  173.48   52.79
   0  12   0   69.39   49.90
  -1 -12   0  150.18   23.60
   1  12   0  154.08   55.29
  -1  12   0  217.38   59.29
   1  12   0  105.99   53.89
  -1  12   0  145.19   54.39
  -1  12   0   48.80   54.79
  -2 -12   0   28.80   26.30
  -2  12   0   13.60   48.40
   2  12   0  -10.00   63.19
   2  12   0  -34.90   60.99
  -2  12   0   38.90   32.30
  -2  12   0   16.20   57.39
  -3 -12   0   96.79   29.80
  -3 -12   0  174.28   27.60
  -3  12   0  168.58   37.50
  -3  12   0   82.29   48.60
   0 -13   0   -2.80   21.80
   0  13   0   21.30   78.19
   1 -13   0   50.89   19.60
  -1 -13   0   25.90   22.90
  -1  13   0  166.68   77.29
   1  13   0 -134.49   91.49
  -1  13   0  -43.90   81.59
  -8   0   1  292.27   42.90
  -8   0   1  256.27   38.60
  -7   0   1   -2.30   19.10
  -7   0   1   25.80   26.50
  -7   0   1  -21.20   19.40
  -6   0   1   79.59   26.90
  -6   0   1   90.59   15.60
  -6   0   1   87.29   17.80
  -6   0   1  101.09   24.30
   6   0  -1   91.19   17.70
  -6   0   1   73.19   14.60
  -6   0   1  101.39   18.30
  -6   0   1   71.29   16.70
  -5   0   1 1339.37  106.09
  -5   0   1 1305.27  103.79
  -5   0   1 1289.87  104.89
  -5   0   1 1295.67  103.69
  -5   0   1 1319.07  104.19
  -5   0   1 1312.87  104.39
   5   0  -1 1233.18  103.09
  -4   0   1    3.50    5.10
  -4   0   1   13.50    6.80
  -4   0   1    5.90    4.60
  -4   0   1   -0.60    6.10
   4   0  -1   14.30    8.30
  -4   0   1   -1.50    5.50
  -4   0   1   -3.00    3.70
  -4   0   1    1.50    3.60
  -3   0   1  124.59   11.70
   3   0  -1   82.29   10.30
  -3   0   1  106.99   10.20
  -3   0   1  104.89   10.80
  -3   0   1   97.29   10.80
  -3   0   1  109.09   11.90
  -3   0   1  115.89   12.30
  -2   0   1 3308.87  266.67
  -2   0   1 3383.96  267.17
  -2   0   1 3520.75  267.67
  -2   0   1 3384.06  267.07
  -2   0   1 3510.85  268.27
  -2   0   1 3260.77  265.97
  -2   0   1 3594.24  267.07
   2   0  -1 3893.51  265.87
  -2   0   1 3819.12  267.87
  -2   0   1 3221.78  266.77
  -1   0   1   31.60    4.30
  -1   0   1   40.00    4.40
   1   0  -1   29.20    3.40
  -1   0   1   34.50    3.80
  -1   0   1   31.10    3.50
  -1   0   1   39.20    3.00
   1   0  -1   37.70    5.10
  -1   0   1   30.30    3.40
  -1   0   1   34.10    4.30
  -1   0   1   37.20    5.00
  -1   0   1   31.00    4.40
  -1   0   1   31.20    3.70
  -1   0   1   38.10    2.90
   1   0  -1   32.60    3.30
   0   0  -1 6001.00  458.55
   1   0   1   25.20    2.70
  -1   0  -1   27.00    4.20
   1   0   1   36.50    2.70
  -1   0  -1   30.60    2.70
   1   0   1   25.10    4.10
   1   0   1   32.00    4.70
  -1   0  -1   29.60    2.70
  -1   0  -1   31.30    3.70
   1   0   1   25.80    3.90
  -1   0  -1   27.90    4.50
  -1   0  -1   31.00    5.20
   1   0   1   23.60    4.20
  -1   0  -1   25.30    3.50
  -1   0  -1   33.40    4.80
   1   0   1   35.40    7.90
  -1   0  -1   32.20    4.20
  -1   0  -1   31.50    3.80
  -2   0  -1 3664.03  253.27
   2   0   1 3222.98  251.67
   2   0   1 2800.62  251.97
  -2   0  -1 3372.06  252.87
   2   0   1 3569.44  254.37
  -2   0  -1 3122.79  252.07
  -3   0  -1  546.65   40.00
   3   0   1  465.25   41.70
  -3   0  -1  535.05   42.60
  -3   0  -1  555.24   40.00
  -3   0  -1  560.04   43.90
  -3   0  -1  445.16   42.30
  -3   0  -1  559.24   44.00
  -3   0  -1  526.75   42.50
   3   0   1  460.85   42.10
  -3   0  -1  495.75   42.50
  -3   0  -1  563.44   42.60
  -4   0  -1   49.80    9.40
  -4   0  -1   31.60    7.80
  -4   0  -1   51.29    7.50
   4   0   1   38.90    8.10
   4   0   1   44.50    7.80
  -4   0  -1   40.50    9.20
  -4   0  -1   52.49   10.60
  -4   0  -1   41.20    9.20
   4   0   1   38.80   13.60
   4   0   1   51.49    9.50
  -4   0  -1   48.20    8.00
  -5   0  -1  550.84   43.40
  -5   0  -1  506.15   42.00
  -5   0  -1  531.85   43.30
  -5   0  -1  493.85   43.40
   5   0   1  445.36   43.00
  -5   0  -1  478.45   43.60
  -5   0  -1  430.36   43.00
  -5   0  -1  506.85   45.20
   5   0   1  474.95   50.29
  -6   0  -1  791.62   69.59
  -6   0  -1  834.42   71.79
  -6   0  -1  801.52   70.09
  -6   0  -1  896.31   69.69
   6   0   1  726.83   74.79
  -6   0  -1  826.72   69.39
  -7   0  -1   42.80   23.20
  -7   0  -1   31.80   18.20
  -7   0  -1   36.60   19.10
  -7   0  -1   65.69   20.50
  -7   0  -1   28.90   13.20
  -8   0  -1   56.59   24.70
  -8   0  -1    2.90   16.90
   8  -1  -1   -7.90   42.00
  -8  -1   1   27.50   30.20
  -8  -1   1  -52.99   25.70
  -8  -1   1   14.50   22.90
  -8   1   1   42.40   25.80
  -8   1   1  -11.70   27.20
  -8   1   1  -37.10   17.60
  -8   1   1    4.90   22.10
  -7  -1   1  319.57   32.70
   7  -1  -1  394.86   64.89
  -7  -1   1  181.88   45.00
  -7  -1   1  285.07   40.70
  -7  -1   1  190.58   39.90
  -7  -1   1  328.17   52.69
  -7   1   1  290.17   39.40
  -7   1   1  302.67   37.80
  -6  -1   1  404.36   39.40
  -6  -1   1  437.46   41.10
  -6  -1   1  417.66   41.60
  -6  -1   1  415.36   39.60
  -6  -1   1  376.96   37.70
  -6  -1   1  430.56   42.10
   6  -1  -1  386.96   39.10
  -6   1   1  461.45   39.70
  -6   1   1  471.35   43.20
  -6   1   1  390.66   41.20
  -6   1   1  464.15   42.80
  -5  -1   1   19.60    9.60
   5  -1  -1   26.80    7.10
   5  -1  -1   25.80   12.30
  -5  -1   1   23.40    6.90
  -5  -1   1   22.10    7.70
  -5  -1   1   30.90    9.10
  -5  -1   1   28.40    8.70
  -5  -1   1   33.10    9.10
  -5  -1   1   24.10    9.50
  -5   1   1   29.80    9.50
   5   1  -1   25.70    7.30
  -5   1   1   24.00    8.30
   5   1  -1   23.20   12.70
  -5   1   1    1.30    7.90
  -5   1   1   21.60    7.20
  -5   1   1   24.90   10.00
  -5   1   1   24.60    7.90
  -5   1   1   25.00   10.20
   4  -1  -1  727.43   63.29
   4  -1  -1  829.62   60.29
  -4  -1   1  744.63   63.39
  -4  -1   1  788.62   63.89
  -4  -1   1  707.23   63.09
  -4  -1   1  809.32   65.09
   4  -1  -1  669.23   64.19
  -4  -1   1  793.92   64.29
   4  -1  -1  698.43   60.39
  -4  -1   1  794.72   64.29
  -4  -1   1  762.22   62.89
   4  -1  -1  819.92   60.39
  -4   1   1  814.82   65.29
  -4   1   1  875.41   64.29
  -4   1   1  756.02   63.89
  -4   1   1  904.41   62.89
  -4   1   1  908.61   63.79
  -4   1   1  847.52   63.79
   4   1  -1  657.43   63.79
  -4   1   1  861.41   65.59
  -4   1   1  800.42   65.19
  -3  -1   1  846.32   63.39
   3  -1  -1  833.22   60.09
  -3  -1   1  873.31   63.69
  -3  -1   1  808.62   62.99
   3  -1  -1  733.43   61.79
   3  -1  -1  778.12   60.09
  -3  -1   1  782.52   62.79
   3  -1  -1  675.73   62.39
  -3  -1   1  760.32   61.69
   3  -1  -1  864.41   60.29
   3  -1  -1  777.42   59.99
  -3  -1   1  794.12   63.29
  -3  -1   1  763.82   61.69
  -3   1   1  811.42   62.89
  -3   1   1  771.42   61.79
  -3   1   1  764.52   65.29
  -3   1   1  725.83   65.09
  -3   1   1  703.93   62.79
  -3   1   1  817.42   64.49
  -3   1   1  745.03   61.79
  -3   1   1  765.82   61.09
   2  -1  -1 1281.27  114.49
   2  -1  -1 1597.24  113.29
  -2  -1   1 1584.04  115.09
  -2  -1   1 1571.54  114.29
  -2  -1   1 1647.04  114.99
   2  -1  -1 1288.57  116.19
   2  -1  -1 1589.64  113.49
   2  -1  -1 1725.33  113.59
  -2  -1   1 1563.94  114.89
  -2  -1   1 1508.85  114.49
   2  -1  -1 1516.95  114.49
  -2  -1   1 1536.85  114.79
  -2  -1   1 1545.35  114.79
  -2   1   1 1601.04  118.39
  -2   1   1 1249.68  114.79
  -2   1   1 1494.55  115.09
  -2   1   1 1290.67  114.89
  -2   1   1 1481.25  114.19
  -2   1   1 1458.75  114.69
  -2   1   1 1273.77  114.39
  -2   1   1 1233.78  124.19
  -2   1   1 1428.06  114.29
  -2   1   1 1556.34  113.79
  -1  -1   1 4409.56  315.47
   1  -1  -1 4337.37  317.57
   1  -1  -1 3750.62  315.37
  -1   1   1 4610.34  317.77
  -1   1   1 3490.45  314.77
   0  -1  -1 2082.79  159.48
   0  -1   1 1855.51  158.08
   0  -1   1 2073.69  160.28
   0  -1  -1 1949.20  158.08
   0  -1   1 2284.27  158.98
   0  -1   1 2067.99  158.48
   0  -1  -1 2327.77  161.48
   0   1  -1 1947.21  159.88
   0   1  -1 2027.10  160.18
   0   1  -1 2183.08  159.58
   0   1   1 1996.00  159.48
   0   1  -1 2134.89  160.28
   0   1  -1 2250.97  160.98
   0   1   1 2021.30  159.28
   0   1  -1 1907.21  158.08
   1  -1   1  776.02   53.49
  -1  -1  -1  744.33   53.89
   1  -1   1  724.93   53.89
   1  -1   1  784.52   52.99
   1  -1   1  596.84   53.69
   1  -1   1  756.12   54.19
  -1  -1  -1  722.23   53.19
   1  -1   1  705.23   54.19
   1  -1   1  773.82   52.89
  -1  -1  -1  711.43   53.49
  -1  -1  -1  751.42   53.79
   1  -1   1  657.33   56.99
  -1  -1  -1  583.54   53.79
   1  -1   1  704.93   55.29
  -1  -1  -1  740.03   53.59
  -1  -1  -1  725.63   53.59
   1  -1   1  774.92   57.99
   1   1   1  604.64   53.29
  -1   1  -1  587.24   53.39
  -1   1  -1  682.43   55.49
   1   1   1  616.74   54.49
   1   1   1  704.63   52.69
   1   1   1  691.83   52.69
  -1   1  -1  690.63   53.99
  -1   1  -1  693.23   52.89
  -1   1  -1  679.93   52.89
  -1   1  -1  683.33   55.49
   1   1   1  717.73   55.19
   1   1   1  618.94   53.89
  -1   1  -1  581.54   52.89
  -1   1  -1  581.24   53.89
   1   1   1  661.33   53.89
   2  -1   1  337.27   28.20
  -2  -1  -1  292.57   26.30
   2  -1   1  325.47   26.90
  -2  -1  -1  321.47   27.30
   2  -1   1  361.26   26.20
   2  -1   1  300.17   27.20
   2  -1   1  285.07   27.80
   2  -1   1  363.76   26.30
  -2  -1  -1  343.67   27.70
  -2  -1  -1  343.07   27.70
   2  -1   1  290.67   28.00
  -2  -1  -1  382.16   28.70
  -2  -1  -1  362.06   27.70
  -2  -1  -1  345.87   27.40
  -2  -1  -1  346.97   28.10
   2  -1   1  380.56   33.30
  -2  -1  -1  354.16   28.00
   2  -1   1  314.77   29.80
   2   1   1  304.37   27.90
  -2   1  -1  364.66   27.70
  -2   1  -1  340.87   27.80
  -2   1  -1  331.37   28.50
  -2   1  -1  343.07   27.30
   2   1   1  336.47   28.00
   2   1   1  390.26   28.00
   2   1   1  298.57   27.50
  -2   1  -1  346.17   30.40
   2   1   1  306.67   30.90
   2   1   1  356.16   25.90
  -2   1  -1  372.76   27.50
  -2   1  -1  295.97   31.10
   2   1   1  363.36   25.90
  -2   1  -1  289.97   27.60
  -2   1  -1  337.17   26.40
  -2   1  -1  342.07   26.30
   3  -1   1  580.04   40.60
   3  -1   1  483.65   45.60
   3  -1   1  578.94   40.70
   3  -1   1  508.15   42.20
   3  -1   1  518.85   43.60
   3  -1   1  493.55   43.40
  -3  -1  -1  605.14   45.40
  -3  -1  -1  579.54   43.30
  -3  -1  -1  585.84   42.80
   3  -1   1  544.65   48.50
  -3  -1  -1  552.64   43.20
  -3  -1  -1  526.35   42.90
  -3  -1  -1  557.14   43.10
  -3   1  -1  509.15   42.50
   3   1   1  461.15   42.90
  -3   1  -1  498.45   44.50
   3   1   1  496.55   43.20
  -3   1  -1  543.45   42.90
  -3   1  -1  514.25   43.00
  -3   1  -1  454.55   42.80
  -3   1  -1  523.75   44.20
  -3   1  -1  515.85   40.90
  -3   1  -1  433.36   42.70
  -3   1  -1  522.95   40.70
  -3   1  -1  539.65   42.40
   4  -1   1 1125.49   77.79
  -4  -1  -1 1138.69   81.89
   4  -1   1  996.70   77.99
  -4  -1  -1 1046.50   81.69
  -4  -1  -1 1033.80   81.39
   4  -1   1  868.11   78.99
  -4  -1  -1  933.91   81.19
  -4  -1  -1 1176.48   83.19
   4  -1   1  960.40   84.39
  -4  -1  -1 1050.99   80.79
   4  -1   1 1087.89   77.89
   4  -1   1  979.30   81.79
   4  -1   1 1030.30   77.99
  -4   1  -1  982.30   84.29
   4   1   1  902.21   81.19
   4   1   1  892.91   81.19
   4   1   1  950.50   80.89
  -4   1  -1  914.21   81.79
  -4   1  -1 1036.60   82.89
  -4   1  -1  987.30   85.69
  -4   1  -1 1082.69   80.69
  -4   1  -1 1012.50   82.29
  -4   1  -1 1135.29   81.59
  -4   1  -1 1044.10   81.39
  -4   1  -1  989.20   80.79
   5  -1   1   30.40   14.90
  -5  -1  -1   22.20    7.70
  -5  -1  -1   31.80    9.30
  -5  -1  -1   23.90    9.60
  -5  -1  -1   14.30    8.10
  -5  -1  -1   24.10    9.80
  -5  -1  -1   21.60    8.30
  -5  -1  -1   26.90   10.10
   5  -1   1   24.90    8.90
   5   1   1   19.50    8.60
  -5   1  -1   31.50   10.30
  -5   1  -1   37.20   12.40
  -5   1  -1   39.00   11.50
   5   1   1   42.40   15.10
   5   1   1   43.20   11.80
   5   1   1   26.00    8.40
  -5   1  -1   30.30    8.40
  -5   1  -1   17.40    9.30
  -5   1  -1   27.90    8.30
   6  -1   1   60.49   14.50
  -6  -1  -1   41.40   12.30
  -6  -1  -1   59.79   14.00
  -6  -1  -1   59.19   12.70
   6  -1   1  103.29   25.10
  -6  -1  -1   57.69   15.70
  -6  -1  -1   97.69   19.90
  -6  -1  -1   57.59   16.30
  -6  -1  -1   60.89   14.80
   6   1   1   40.90   21.70
  -6   1  -1   47.30   15.50
  -6   1  -1   63.99   13.80
  -6   1  -1   45.60   16.20
   6   1   1   62.49   22.90
  -6   1  -1   37.40   15.20
  -6   1  -1   58.59   16.60
   7  -1   1  403.96   46.60
  -7  -1  -1  418.56   39.80
  -7  -1  -1  304.27   46.80
  -7  -1  -1  435.96   44.10
  -7  -1  -1  434.66   40.60
  -7  -1  -1  398.06   44.40
  -7   1  -1  379.96   43.20
  -7   1  -1  348.77   41.80
  -7   1  -1  364.86   46.60
  -7   1  -1  378.86   39.90
  -8  -1  -1  260.87   43.20
  -8  -1  -1  214.38   34.10
  -8  -1  -1  137.59   57.69
  -8   1  -1  187.38   35.40
  -8   1  -1  184.38   41.90
  -8   1  -1  257.57   34.00
  -8  -2   1  404.06   41.80
  -8  -2   1  400.66   52.49
  -8  -2   1  400.66   44.40
  -8   2   1  384.66   54.49
  -8   2   1  329.57   44.10
  -8   2   1  333.37   43.90
  -8   2   1  256.57   43.70
  -7  -2   1   13.00   20.50
  -7  -2   1   13.80   19.00
  -7  -2   1    1.30   13.30
   7  -2  -1   61.49   44.80
  -7  -2   1   45.50   26.80
  -7  -2   1   57.09   27.50
  -7  -2   1   32.60   26.20
  -7  -2   1   39.50   15.50
  -7   2   1   16.20   16.50
  -7   2   1   28.80   15.30
  -7   2   1   21.40   17.30
  -6  -2   1  181.38   21.50
  -6  -2   1  159.98   21.20
  -6  -2   1  165.18   21.20
  -6  -2   1  154.08   22.80
   6  -2  -1  125.49   21.30
  -6  -2   1  160.28   19.50
  -6  -2   1  117.59   19.40
  -6  -2   1  144.39   23.40
  -6   2   1  154.38   20.00
  -6   2   1  159.48   23.30
  -6   2   1  147.39   23.50
  -6   2   1  170.68   24.60
  -5  -2   1  719.33   60.79
   5  -2  -1  649.43   54.29
   5  -2  -1  610.64   54.39
  -5  -2   1  761.52   58.69
   5  -2  -1  753.02   54.29
   5  -2  -1  623.34   61.09
   5  -2  -1  736.13   59.39
  -5  -2   1  775.62   59.89
  -5  -2   1  743.63   60.59
  -5  -2   1  784.72   59.99
  -5  -2   1  791.52   59.59
  -5  -2   1  701.33   58.99
  -5   2   1  841.52   59.29
   5   2  -1  618.04   63.09
  -5   2   1  668.13   64.79
  -5   2   1  665.73   58.99
  -5   2   1  680.93   58.39
  -5   2   1  719.93   61.29
  -5   2   1  746.13   61.49
   5   2  -1  646.14   57.69
   5   2  -1  615.54   58.59
   4  -2  -1  769.22   61.69
  -4  -2   1  784.02   64.29
  -4  -2   1  789.42   65.19
   4  -2  -1  724.43   65.49
   4  -2  -1  748.53   61.49
   4  -2  -1  778.12   61.29
  -4  -2   1  891.51   65.19
  -4  -2   1  783.02   64.09
   4  -2  -1  826.22   61.59
  -4  -2   1  784.02   64.79
   4  -2  -1  828.12   64.69
  -4  -2   1  827.42   64.19
  -4  -2   1  831.92   65.59
  -4   2   1  715.03   65.59
  -4   2   1  800.22   71.69
  -4   2   1  929.91   64.49
  -4   2   1  707.03   69.19
  -4   2   1  692.13   63.79
  -4   2   1  828.82   64.09
  -4   2   1  843.52   64.79
  -4   2   1  813.22   66.09
  -3  -2   1   98.29   10.70
   3  -2  -1  105.29    9.10
  -3  -2   1   93.39   11.00
  -3  -2   1  108.39   12.60
   3  -2  -1  102.99   11.00
   3  -2  -1  106.49    8.90
   3  -2  -1   92.79    8.50
  -3  -2   1  105.19   10.80
  -3  -2   1  110.79   10.70
  -3  -2   1  111.69   11.60
  -3  -2   1  103.29   11.90
   3  -2  -1   99.19    8.80
   3  -2  -1   84.79   12.40
  -3   2   1   93.99   12.00
  -3   2   1  100.49   10.50
  -3   2   1   92.39   13.70
  -3   2   1  103.49   18.50
  -3   2   1   85.89   11.90
  -3   2   1  100.19   10.60
  -3   2   1   86.89   12.40
  -3   2   1  111.49   19.60
  -2  -2   1 8830.52  666.73
   2   2  -1 9999.00  665.83
  -2   2   1 9003.90  671.53
  -2   2   1 7919.41  670.93
   2   2  -1 7818.12  664.23
  -1  -2   1 3379.76  267.07
  -1  -2   1 3416.36  266.97
  -1  -2   1 3019.70  266.67
  -1  -2   1 4034.00  268.07
  -1  -2   1 3148.78  266.87
  -1  -2   1 3556.54  270.67
  -1  -2   1 3604.44  266.67
   1  -2  -1 3512.45  270.97
   1   2  -1 3286.47  268.07
  -1   2   1 2941.71  268.37
  -1   2   1 3317.27  266.07
  -1   2   1 3601.44  270.27
   1   2  -1 3371.26  266.27
   1   2  -1 3508.15  269.07
  -1   2   1 3736.33  272.87
   1   2  -1 4052.09  270.77
  -1   2   1 3402.16  272.67
  -1   2   1 3541.65  266.77
  -1   2   1 3941.11  269.77
   0  -2   1 1800.72  134.29
   0  -2   1 1752.62  128.19
   0  -2  -1 1543.85  130.89
   0  -2   1 1668.43  130.09
   0  -2   1 1623.74  130.99
   0  -2  -1 1483.85  128.29
   0  -2   1 1669.23  131.19
   0  -2   1 1719.53  129.49
   0  -2  -1 1495.35  128.19
   0   2  -1 1682.73  131.99
   0   2  -1 1791.62  131.19
   0   2  -1 1685.93  130.89
   0   2   1 1869.11  134.09
   0   2   1 1440.56  130.09
   0   2   1 1693.23  128.99
   0   2  -1 1694.93  128.89
   0   2  -1 1729.63  128.29
   0   2  -1 1727.73  129.19
   0   2   1 1677.93  130.79
   0   2   1 1644.44  131.19
   0   2  -1 1846.02  131.19
  -1  -2  -1 4465.45  314.47
  -1  -2  -1 3811.22  309.77
   1  -2   1 4563.54  317.77
   1  -2   1 4219.08  315.37
  -1  -2  -1 3942.51  309.77
   1  -2   1 4050.69  309.97
   1  -2   1 4132.79  311.27
   1  -2   1 3718.33  312.07
  -1  -2  -1 3995.10  312.27
  -1   2  -1 3983.30  314.57
   1   2   1 4000.00  310.57
  -1   2  -1 3987.40  311.87
   1   2   1 4653.23  314.57
  -1   2  -1 3938.01  313.07
  -1   2  -1 3635.24  310.57
  -1   2  -1 4110.89  315.77
   1   2   1 3876.01  312.17
   2  -2   1 1163.48   82.29
  -2  -2  -1 1096.09   83.49
  -2  -2  -1 1069.89   83.09
  -2  -2  -1 1067.49   83.19
   2  -2   1 1145.59   82.09
  -2  -2  -1 1112.39   83.39
   2  -2   1 1030.10   82.39
   2  -2   1 1026.00   83.79
   2  -2   1 1198.78   92.09
   2  -2   1 1065.89   82.29
   2  -2   1  942.21   85.09
  -2  -2  -1 1157.98   84.09
   2  -2   1 1148.79   84.59
   2  -2   1 1026.10   85.39
  -2   2  -1 1006.90   83.99
  -2   2  -1  940.21   84.99
   2   2   1  996.70   84.99
   2   2   1  949.40   84.29
  -2   2  -1 1081.09   84.69
  -2   2  -1 1082.09   82.29
  -2   2  -1 1000.60   88.29
  -2   2  -1 1116.29   82.19
   2   2   1 1167.78   84.99
  -2   2  -1 1017.40   83.19
  -2   2  -1 1064.29   86.29
   3  -2   1 1161.58   86.69
   3  -2   1  989.80   86.89
  -3  -2  -1 1125.39   89.89
  -3  -2  -1 1168.18   88.59
  -3  -2  -1 1139.59   89.39
   3  -2   1 1017.10   86.59
   3  -2   1 1173.38   86.49
   3  -2   1 1042.30   89.09
   3  -2   1 1203.38   98.19
   3  -2   1 1099.09   93.49
  -3  -2  -1 1132.79   88.79
  -3  -2  -1 1228.88   88.89
  -3  -2  -1 1143.69   88.39
  -3  -2  -1 1163.88   88.29
  -3   2  -1 1144.79   88.09
  -3   2  -1 1192.48   86.99
  -3   2  -1 1127.79   93.49
  -3   2  -1  939.11   89.29
  -3   2  -1 1092.89   90.19
  -3   2  -1 1116.49   89.79
  -3   2  -1 1199.58   88.69
   3   2   1 1129.19   89.99
   3   2   1 1043.80   90.29
  -3   2  -1 1221.68   86.79
   4  -2   1  241.08   23.80
   4  -2   1  238.88   19.40
  -4  -2  -1  289.17   24.60
  -4  -2  -1  230.78   22.50
   4  -2   1  244.48   19.20
   4  -2   1  243.08   26.50
  -4  -2  -1  270.67   22.90
   4  -2   1  212.68   19.50
  -4  -2  -1  277.47   24.20
  -4  -2  -1  241.38   24.10
   4  -2   1  225.48   19.30
  -4   2  -1  230.28   23.70
  -4   2  -1  224.98   35.10
   4   2   1  242.98   23.70
   4   2   1  205.18   29.30
  -4   2  -1  261.17   22.80
   4   2   1  232.08   24.30
  -4   2  -1  235.88   27.80
  -4   2  -1  225.48   22.40
  -4   2  -1  210.08   24.20
  -4   2  -1  236.08   24.20
  -5  -2  -1  313.07   33.00
   5  -2   1  362.66   33.30
  -5  -2  -1  393.56   32.20
  -5  -2  -1  394.06   33.00
   5  -2   1  301.67   27.00
  -5  -2  -1  397.26   32.50
   5  -2   1  327.07   26.90
  -5  -2  -1  342.07   32.80
  -5  -2  -1  353.06   33.70
  -5  -2  -1  378.46   32.80
   5  -2   1  334.67   37.20
   5  -2   1  312.07   27.00
   5   2   1  326.47   32.70
  -5   2  -1  378.26   34.90
   5   2   1  305.57   33.40
  -5   2  -1  379.16   32.40
  -5   2  -1  374.36   32.70
  -5   2  -1  297.27   46.00
  -5   2  -1  332.67   33.90
  -6  -2  -1 1111.49   85.49
  -6  -2  -1 1084.19   88.39
  -6  -2  -1 1105.09   84.89
   6  -2   1  969.80   92.19
  -6  -2  -1 1092.59   85.89
  -6  -2  -1  898.31   86.09
   6  -2   1  958.20   86.19
  -6  -2  -1 1151.88   86.29
  -6   2  -1 1084.09   85.59
   6   2   1  842.52   95.29
  -6   2  -1 1080.79   88.59
  -6   2  -1  960.10   86.79
  -6   2  -1  980.90   85.39
  -7  -2  -1   -5.30   23.50
  -7  -2  -1   18.10   15.10
  -7  -2  -1   23.80   13.50
   7  -2   1   32.90   21.90
  -7  -2  -1   22.50   19.30
  -7  -2  -1   30.30   20.10
  -7  -2  -1    9.60   20.30
  -7  -2  -1   49.20   16.10
  -7   2  -1   46.20   25.50
  -7   2  -1   35.10   18.20
  -7   2  -1    6.90   18.90
  -7   2  -1   49.80   16.00
  -8  -2  -1   61.89   62.29
  -8  -2  -1   -7.50   18.80
  -8  -2  -1   15.70   30.80
  -8  -2  -1  100.39   43.60
  -8   2  -1    4.00   22.50
  -8   2  -1   62.19   22.10
  -8   2  -1   -0.20   36.30
  -8  -3   1  -44.00   33.30
  -8  -3   1   14.10   34.50
   8  -3  -1   26.80   46.90
   8  -3  -1  -38.50  146.99
  -8  -3   1  -68.99   31.30
  -8  -3   1   15.40   18.70
  -8   3   1   17.70   24.80
  -8   3   1  -12.70   25.10
  -8   3   1   -1.80   19.60
  -7  -3   1  159.98   23.90
  -7  -3   1  105.09   27.20
  -7  -3   1  148.29   24.10
  -7  -3   1  130.39   26.60
  -7  -3   1  102.99   27.50
  -7  -3   1  124.89   25.60
  -7   3   1  190.08   26.10
  -7   3   1  178.78   27.70
  -7   3   1   97.09   25.20
  -7   3   1  152.58   28.60
  -6  -3   1  307.97   38.50
  -6  -3   1  367.96   34.90
  -6  -3   1  344.47   35.70
  -6  -3   1  314.57   35.70
  -6  -3   1  375.06   36.10
  -6  -3   1  374.36   36.30
  -6  -3   1  369.06   39.90
   6  -3  -1  358.56   36.70
  -6   3   1  421.16   38.20
  -6   3   1  370.36   35.10
  -6   3   1  379.56   39.10
  -6   3   1  377.76   39.50
  -5  -3   1   10.00    7.50
  -5  -3   1    8.00    7.80
  -5  -3   1   10.90    7.00
   5  -3  -1   13.40    4.30
  -5  -3   1    9.40    8.30
  -5  -3   1   13.30    8.40
   5  -3  -1   -4.70   14.90
   5  -3  -1   11.00    3.60
   5  -3  -1   14.40    7.60
  -5  -3   1   12.20    8.30
  -5  -3   1   19.30   10.90
  -5   3   1  -31.90   34.40
  -5   3   1   10.10    9.20
  -5   3   1   13.40   10.20
   5   3  -1   16.80    7.60
  -5   3   1   10.60    6.30
  -5   3   1   17.10   13.60
  -5   3   1   11.70    8.40
   5   3  -1   17.90   17.00
   4  -3  -1  468.35   36.20
   4  -3  -1  460.75   36.80
  -4  -3   1  459.05   40.00
  -4  -3   1  486.05   40.00
   4  -3  -1  490.45   39.90
  -4  -3   1  473.95   40.90
   4  -3  -1  438.16   36.40
  -4  -3   1  463.95   39.10
  -4  -3   1  534.15   40.10
   4  -3  -1  422.76   41.20
  -4  -3   1  491.05   39.10
   4  -3  -1  493.85   36.60
  -4   3   1  471.85   38.60
  -4   3   1  465.35   39.70
  -4   3   1  426.46   41.40
   4   3  -1  415.16   43.40
  -4   3   1  406.46   41.10
   4   3  -1  493.15   42.80
   4   3  -1  379.06   42.90
  -4   3   1  412.36   40.70
  -4   3   1  408.66   49.80
  -4   3   1  418.46   52.99
   3  -3  -1   95.09   10.80
   3  -3  -1   88.89    8.30
  -3  -3   1   85.39    9.80
   3  -3  -1   82.39   13.50
  -3  -3   1   90.39   10.90
   3  -3  -1   83.39    8.00
  -3  -3   1   66.59   10.30
  -3  -3   1   87.29    9.60
  -3  -3   1   90.69   10.00
   3  -3  -1   86.29    7.70
  -3  -3   1   94.89   10.80
   3  -3  -1   87.49    8.10
  -3  -3   1   94.49   12.20
  -3   3   1   45.40   16.90
  -3   3   1   42.00   16.00
   3   3  -1   68.49   14.90
   3   3  -1   47.10   14.00
   3   3  -1   66.09   11.50
   2  -3  -1 1659.13  118.19
  -2  -3   1 1670.03  118.79
  -2  -3   1 1598.14  116.79
   2  -3  -1 1497.15  119.69
   2  -3  -1 1463.15  117.39
  -2  -3   1 1712.43  118.29
   2  -3  -1 1520.35  118.69
  -2  -3   1 1466.05  118.59
  -2  -3   1 1523.35  119.19
  -2  -3   1 1568.84  116.69
  -2  -3   1 1412.06  118.19
  -2  -3   1 1514.95  117.99
  -2  -3   1 1494.35  118.89
   2  -3  -1 1478.85  117.19
   2  -3  -1 1615.54  117.69
   2   3  -1 1559.34  121.19
  -2   3   1 1552.24  127.49
   2   3  -1 1376.36  119.09
  -2   3   1 1521.05  121.89
   2   3  -1 1424.26  117.89
  -2   3   1 1516.05  118.59
  -2   3   1 1520.35  117.59
   2   3  -1 1550.94  122.39
  -2   3   1 1357.36  120.89
  -2   3   1 1646.24  124.29
   2   3  -1 1715.43  122.09
  -2   3   1 1461.35  127.19
  -2   3   1 1358.06  116.79
   2   3  -1 1534.95  123.99
  -1  -3   1  717.43   52.09
   1  -3  -1  735.73   52.39
  -1  -3   1  721.93   61.39
   1  -3  -1  763.12   54.99
   1  -3  -1  708.83   52.59
  -1  -3   1  659.53   53.59
  -1  -3   1  628.54   53.19
  -1  -3   1  691.13   52.19
  -1  -3   1  692.83   54.29
   1  -3  -1  733.63   53.59
   1   3  -1  741.73   61.89
  -1   3   1  652.33   51.79
   1   3  -1  643.94   56.59
  -1   3   1  662.93   57.69
   1   3  -1  664.13   55.49
   1   3  -1  684.93   58.29
   1   3  -1  575.04   52.69
  -1   3   1  628.04   52.59
   1   3  -1  673.53   54.09
  -1   3   1  625.74   60.79
   1   3  -1  685.33   52.29
   1   3  -1  661.53   52.09
  -1   3   1  557.14   55.49
  -1   3   1  664.23   56.49
   0  -3  -1 2239.98  171.68
   0  -3   1 2148.98  173.38
   0  -3  -1 2095.89  171.68
   0  -3  -1 1945.51  171.88
   0  -3   1 2246.18  174.08
   0  -3  -1 2156.38  171.78
   0  -3   1 2002.70  175.18
   0  -3   1 2273.77  180.38
   0   3   1 2401.76  176.78
   0   3   1 2295.17  175.58
   0   3   1 2005.10  174.48
   0   3  -1 2423.06  171.68
   0   3  -1 2410.36  176.08
   0   3   1 2510.65  181.08
   0   3  -1 2229.58  176.98
   0   3   1 2488.75  180.98
   0   3  -1 2378.36  171.88
  -1  -3  -1 3934.31  320.67
  -1  -3  -1 3985.60  322.87
   1  -3   1 3875.11  323.47
   1  -3   1 4308.07  323.17
   1  -3   1 4320.37  331.47
  -1  -3  -1 3732.83  320.37
   1  -3   1 4405.26  321.17
   1   3   1 4222.18  326.37
  -1   3  -1 4498.45  325.47
  -1   3  -1 4232.78  321.07
   1   3   1 4674.53  328.47
   1   3   1 4226.98  324.67
  -1   3  -1 4374.16  329.97
  -1   3  -1 3922.21  321.87
  -1   3  -1 4118.19  326.07
  -1   3  -1 4348.56  324.87
   1   3   1 4385.96  328.67
  -2  -3  -1  297.07   22.30
  -2  -3  -1  303.27   22.60
  -2  -3  -1  302.17   22.50
   2  -3   1  238.48   26.60
  -2  -3  -1  301.37   23.90
  -2  -3  -1  280.67   24.40
   2  -3   1  294.07   23.20
   2  -3   1  264.97   34.50
   2  -3   1  307.67   23.10
  -2  -3  -1  278.47   23.60
  -2  -3  -1  296.27   25.10
  -2  -3  -1  303.07   22.40
  -2  -3  -1  277.07   23.70
   2   3   1  279.17   27.80
  -2   3  -1  274.27   31.50
  -2   3  -1  275.37   26.90
  -2   3  -1  285.67   29.70
  -2   3  -1  272.57   24.00
   2   3   1  310.37   29.00
  -2   3  -1  287.07   23.00
   2   3   1  296.57   29.50
   2   3   1  261.67   26.90
  -2   3  -1  269.87   25.10
  -2   3  -1  227.88   24.20
  -2   3  -1  284.17   23.20
   3  -3   1 1326.77  100.29
  -3  -3  -1 1236.08   98.99
  -3  -3  -1 1407.56  102.19
   3  -3   1 1363.76  100.09
  -3  -3  -1 1335.57   98.89
   3  -3   1 1306.67  114.99
  -3  -3  -1 1286.27  102.19
  -3  -3  -1 1209.18  101.69
  -3  -3  -1 1338.87   98.89
  -3  -3  -1 1301.17  101.49
  -3  -3  -1 1293.07  101.79
  -3  -3  -1 1274.07   98.89
   3  -3   1 1195.58  104.69
  -3  -3  -1 1259.67  102.89
  -3  -3  -1 1426.66  102.19
  -3   3  -1 1288.07  101.59
  -3   3  -1 1228.58  102.99
   3   3   1 1430.46  101.39
  -3   3  -1 1278.37  100.39
   3   3   1 1230.48  104.09
  -3   3  -1 1327.37  117.99
  -3   3  -1 1211.88  104.59
  -3   3  -1 1411.86  104.49
  -3   3  -1 1301.67  100.09
   3   3   1 1207.18  104.79
   3   3   1 1292.27  101.79
  -3   3  -1 1236.78  109.69
  -3   3  -1 1252.47  101.69
   4  -3   1 1219.88  100.39
   4  -3   1 1156.58  100.79
  -4  -3  -1 1272.07   97.49
  -4  -3  -1 1341.17   98.29
  -4  -3  -1 1335.87   97.09
  -4  -3  -1 1307.37   97.99
  -4  -3  -1 1199.58   98.49
  -4  -3  -1 1312.67   98.19
   4  -3   1 1179.98   94.69
   4  -3   1 1267.57   95.19
   4  -3   1 1096.69   94.49
  -4   3  -1 1230.58   96.79
  -4   3  -1 1122.69  109.99
   4   3   1 1212.88   99.09
  -4   3  -1 1121.39   98.99
  -4   3  -1 1354.06   99.79
   4   3   1 1111.29   99.29
  -4   3  -1 1077.89   98.79
  -4   3  -1 1294.37   98.89
  -5  -3  -1   79.49   13.20
  -5  -3  -1   80.99   11.80
  -5  -3  -1   88.69   15.50
  -5  -3  -1   51.59   12.60
   5  -3   1   84.79   19.80
   5  -3   1   59.49    7.60
  -5  -3  -1   63.39   15.20
  -5  -3  -1   73.49   13.70
  -5  -3  -1   77.19   12.80
   5  -3   1   74.09   14.60
  -5   3  -1   87.99   13.10
  -5   3  -1   81.59   16.50
  -5   3  -1   65.59   13.70
  -5   3  -1   84.39   16.20
   5   3   1   65.79   14.50
  -6  -3  -1  126.49   21.50
  -6  -3  -1  172.78   20.60
  -6  -3  -1  141.79   21.40
  -6  -3  -1  135.39   24.90
  -6  -3  -1  107.09   24.90
   6  -3   1  143.29   35.30
  -6  -3  -1  135.09   21.90
  -6  -3  -1  199.38   21.60
   6  -3   1  147.79   25.20
  -6   3  -1  148.69   24.30
  -6   3  -1  134.09   24.30
   6   3   1  156.78   32.20
  -6   3  -1  139.39   23.10
  -6   3  -1  146.39   20.20
  -7  -3  -1  306.57   33.20
  -7  -3  -1  348.07   43.50
  -7  -3  -1  226.08   36.20
  -7  -3  -1  299.27   32.60
  -7  -3  -1  348.97   35.40
  -7  -3  -1  209.08   38.10
  -7   3  -1  324.67   38.90
  -7   3  -1  275.47   34.10
  -7   3  -1  280.27   37.90
  -8  -3  -1  194.68   47.80
  -8  -3  -1   60.99   35.60
  -8   3  -1   85.49   38.10
  -8   3  -1   75.49   28.90
  -8  -4   1  248.48   34.80
  -8  -4   1   90.09   24.90
  -8  -4   1  168.78   62.69
  -8   4   1  145.49   35.70
  -8   4   1  218.08   58.39
  -7  -4   1   16.10   14.30
  -7  -4   1   -3.60   19.30
  -7  -4   1  -49.80   21.80
  -7  -4   1    8.10   14.40
  -7   4   1   17.00   19.80
  -7   4   1   24.70   17.80
  -7   4   1  -15.20   22.70
  -7   4   1  -14.40   16.30
   6  -4  -1  101.49   20.00
  -6  -4   1  115.89   20.30
  -6  -4   1   88.89   20.60
  -6  -4   1  127.79   20.00
  -6  -4   1  123.49   18.50
  -6  -4   1  108.79   22.30
  -6  -4   1  121.09   25.30
  -6   4   1  136.59   22.50
  -6   4   1  123.69   19.10
  -6   4   1   92.89   21.80
  -6   4   1  149.69   22.00
  -5  -4   1  608.34   51.29
  -5  -4   1  556.34   49.90
   5  -4  -1  608.24   51.19
  -5  -4   1  480.65   51.19
  -5  -4   1  541.05   49.60
  -5  -4   1  569.64   52.69
  -5  -4   1  633.14   51.39
  -5  -4   1  629.84   50.49
  -5   4   1  662.53   53.39
   5   4  -1  501.25   59.49
   5   4  -1  539.65   57.59
  -5   4   1  590.54   50.79
  -5   4   1  619.64   49.30
  -5   4   1  608.24   55.09
  -5   4   1  512.35   52.59
  -4  -4   1  162.28   17.60
   4  -4  -1  159.48   15.00
   4  -4  -1  193.78   19.30
  -4  -4   1  137.79   19.20
  -4  -4   1  200.08   19.40
   4  -4  -1  165.18   15.70
  -4  -4   1  191.68   21.30
   4  -4  -1  177.18   22.30
  -4  -4   1  181.98   18.60
   4  -4  -1  183.18   15.60
  -4  -4   1  194.88   19.20
  -4  -4   1  180.48   18.50
  -4   4   1  183.78   20.00
  -4   4   1  144.69   19.90
  -4   4   1  180.48   41.20
  -4   4   1  163.68   17.10
   4   4  -1  169.98   26.90
  -4   4   1  175.88   18.90
  -4   4   1  161.38   23.30
   4   4  -1  157.78   23.20
   3  -4  -1   46.50    6.00
  -3  -4   1   38.70    3.90
  -3  -4   1   46.70   10.50
  -3  -4   1   48.70    9.40
   3  -4  -1   56.09   12.00
   3  -4  -1   44.10    8.40
  -3  -4   1   44.90    7.10
  -3  -4   1   30.40    8.70
  -3  -4   1   35.40    4.00
  -3  -4   1   50.09    9.00
   3  -4  -1   34.80    5.00
  -3  -4   1   40.20    3.90
  -3  -4   1   58.89    9.10
  -3  -4   1   44.70    4.10
  -3  -4   1   46.10    8.20
   3  -4  -1   37.20    5.40
  -3   4   1   41.20   10.20
   3   4  -1   56.39   13.80
  -3   4   1   40.10   13.60
  -3   4   1   36.30   12.00
  -3   4   1   45.30    8.50
   3   4  -1   41.60   12.60
  -3   4   1   29.10   18.00
   3   4  -1   56.59   10.20
   3   4  -1   46.40   13.70
  -3   4   1   47.00    6.90
   3   4  -1   52.39   16.90
  -2  -4   1 5252.47  395.26
   2  -4  -1 4596.54  396.26
   2  -4  -1 5423.06  399.26
   2  -4  -1 5404.16  396.36
  -2  -4   1 4963.10  397.36
  -2  -4   1 5024.60  396.26
  -2  -4   1 5014.00  397.66
   2  -4  -1 5050.59  396.16
  -2  -4   1 5293.27  395.46
  -2  -4   1 5202.38  398.06
   2  -4  -1 5522.55  396.06
  -2   4   1 4847.02  400.96
   2   4  -1 4399.06  398.86
  -2   4   1 5320.47  397.06
  -2   4   1 5535.85  404.46
  -2   4   1 5226.48  401.66
  -2   4   1 5061.29  395.56
   2   4  -1 5849.81  408.76
  -2   4   1 5109.49  409.16
  -2   4   1 5388.36  409.66
   2   4  -1 5290.47  402.26
   2   4  -1 5355.86  404.16
  -1  -4   1  629.44   48.00
   1  -4  -1  657.53   48.90
  -1  -4   1  554.84   56.79
   1  -4  -1  634.74   47.40
   1  -4  -1  666.53   50.79
   1  -4  -1  631.94   47.60
  -1  -4   1  536.75   48.20
  -1  -4   1  525.05   49.50
   1  -4  -1  562.84   47.10
   1  -4  -1  566.04   47.30
  -1  -4   1  712.63   51.39
  -1   4   1  596.84   52.69
   1   4  -1  550.64   47.10
   1   4  -1  618.94   54.79
   1   4  -1  641.04   53.49
   1   4  -1  588.04   50.69
   1   4  -1  599.04   47.00
  -1   4   1  632.04   54.59
   1   4  -1  549.25   51.19
  -1   4   1  532.95   51.79
  -1   4   1  596.94   47.40
  -1   4   1  619.64   59.59
   1   4  -1  676.33   57.19
  -1   4   1  639.94   59.29
   0  -4  -1  225.98   17.70
   0  -4   1  209.88   17.30
   0  -4  -1  207.28   16.20
   0  -4  -1  180.58   15.80
   0  -4   1  224.08   20.20
   0  -4  -1  177.88   16.00
   0  -4  -1  212.18   16.40
   0  -4  -1  175.78   16.50
   0  -4  -1  177.68   16.60
   0  -4   1  212.68   16.40
   0  -4   1  195.08   16.00
   0  -4   1  200.28   24.30
   0   4  -1  159.88   22.20
   0   4  -1  154.48   20.30
   0   4  -1  195.78   21.80
   0   4   1  161.58   20.60
   0   4  -1  187.48   26.10
   0   4   1  212.18   27.00
   0   4   1  176.28   21.10
   0   4  -1  188.18   16.00
   0   4   1  180.98   22.40
   0   4  -1  195.48   16.30
   0   4  -1  181.18   20.60
   1  -4   1  491.85   38.90
  -1  -4  -1  476.35   36.80
   1  -4   1  538.25   37.80
   1  -4   1  536.15   37.50
   1  -4   1  499.45   51.59
  -1  -4  -1  461.95   39.90
  -1  -4  -1  490.75   38.40
  -1  -4  -1  466.65   38.20
  -1  -4  -1  480.45   37.10
  -1  -4  -1  493.65   36.90
   1  -4   1  540.95   43.50
  -1  -4  -1  457.65   37.30
  -1  -4  -1  470.85   37.10
  -1  -4  -1  458.95   38.60
   1   4   1  464.35   47.40
  -1   4  -1  462.45   48.20
  -1   4  -1  428.16   42.10
   1   4   1  399.26   41.40
   1   4   1  454.15   42.50
  -1   4  -1  483.45   42.80
   1   4   1  464.75   46.80
  -1   4  -1  399.46   41.70
  -1   4  -1  413.56   38.10
   1   4   1  469.55   43.60
  -1   4  -1  444.06   44.30
  -2  -4  -1 1457.85  117.79
  -2  -4  -1 1449.55  114.39
   2  -4   1 1531.35  115.49
  -2  -4  -1 1311.17  114.99
  -2  -4  -1 1732.23  116.79
  -2  -4  -1 1498.45  114.69
  -2  -4  -1 1461.35  116.59
   2  -4   1 1462.05  131.09
   2  -4   1 1518.95  115.19
   2  -4   1 1378.76  119.29
  -2  -4  -1 1384.26  115.29
   2  -4   1 1490.05  117.29
  -2  -4  -1 1481.35  114.89
  -2  -4  -1 1419.76  116.49
  -2  -4  -1 1437.26  114.59
   2   4   1 1776.12  125.29
   2   4   1 1511.05  124.19
  -2   4  -1 1563.24  115.69
  -2   4  -1 1546.55  115.29
   2   4   1 1299.07  118.99
  -2   4  -1 1587.24  123.39
  -2   4  -1 1478.75  120.89
   2   4   1 1562.34  120.79
  -2   4  -1 1527.75  127.69
  -2   4  -1 1505.95  115.79
  -2   4  -1 1513.05  120.69
  -2   4  -1 1490.75  117.09
   2   4   1 1531.15  121.49
  -3  -4  -1 1015.50   67.59
   3  -4   1  878.71   71.69
  -3  -4  -1  866.61   70.99
  -3  -4  -1  828.72   67.79
   3  -4   1  949.60   68.99
  -3  -4  -1 1007.10   70.49
   3  -4   1  905.41   69.19
   3  -4   1  745.33   87.59
  -3  -4  -1  854.31   67.69
  -3  -4  -1  883.11   69.99
  -3  -4  -1  961.60   70.99
  -3  -4  -1  846.82   73.09
  -3  -4  -1 1006.00   67.69
  -3  -4  -1  901.51   69.99
  -3  -4  -1  826.62   70.59
   3  -4   1  813.62   73.89
   3   4   1  854.81   73.89
   3   4   1  801.72   73.89
   3   4   1  768.92   74.59
  -3   4  -1  853.41   74.09
  -3   4  -1  828.32   69.89
  -3   4  -1  845.72   69.89
  -3   4  -1  959.50   78.29
   3   4   1  871.61   73.49
  -3   4  -1  779.12   74.49
  -3   4  -1  876.91   71.79
   4  -4   1  304.27   29.70
  -4  -4  -1  306.07   28.90
  -4  -4  -1  310.17   28.20
   4  -4   1  304.57   26.10
   4  -4   1  301.97   33.20
   4  -4   1  304.77   25.70
   4  -4   1  290.67   26.70
  -4  -4  -1  279.07   30.80
  -4  -4  -1  347.27   29.20
  -4  -4  -1  339.17   30.00
  -4  -4  -1  325.37   28.50
  -4  -4  -1  329.97   28.90
   4   4   1  345.87   32.90
   4   4   1  291.47   33.30
  -4   4  -1  310.77   28.60
  -4   4  -1  278.87   33.10
  -4   4  -1  306.47   29.50
  -4   4  -1  320.87   55.49
  -4   4  -1  326.17   30.40
  -4   4  -1  275.17   30.60
  -5  -4  -1  671.93   62.39
  -5  -4  -1  717.73   56.69
   5  -4   1  653.43   62.99
  -5  -4  -1  699.03   56.39
  -5  -4  -1  726.83   57.99
  -5  -4  -1  642.74   57.29
  -5  -4  -1  599.44   56.79
  -5   4  -1  683.33   56.59
  -5   4  -1  656.63   55.99
  -5   4  -1  588.34   58.59
   5   4   1  619.94   59.19
  -5   4  -1  661.03   68.89
   6  -4   1  445.86   71.99
  -6  -4  -1  499.75   44.40
  -6  -4  -1  464.55   45.50
  -6  -4  -1  454.25   47.00
  -6  -4  -1  420.56   44.50
  -6  -4  -1  454.85   43.70
  -6  -4  -1  487.65   43.40
   6  -4   1  449.56   50.29
  -6   4  -1  467.25   43.80
  -6   4  -1  475.15   58.59
   6   4   1  472.15   51.09
  -6   4  -1  465.25   47.90
  -6   4  -1  504.85   48.00
  -7  -4  -1   61.99   17.70
  -7  -4  -1  108.19   20.60
  -7  -4  -1  105.09   32.30
   7  -4   1    6.00   25.50
  -7  -4  -1   35.40   18.90
  -7  -4  -1   25.80   20.30
  -7   4  -1  107.59   24.40
  -7   4  -1  107.69   21.30
  -7   4  -1   71.49   23.20
  -8  -4  -1   70.39   32.20
  -8  -4  -1   18.60   21.10
  -8   4  -1   19.40   35.10
  -8  -5   1   28.30   19.80
  -8  -5   1   25.50   32.80
   8  -5  -1  -11.10   60.79
  -8   5   1  -32.40   25.30
  -8   5   1   50.19   28.00
  -7  -5   1  112.99   26.60
   7  -5  -1   76.29   49.60
  -7  -5   1   88.79   37.60
  -7  -5   1  123.99   27.80
  -7  -5   1   24.00   31.60
  -7  -5   1   48.30   53.09
  -7   5   1   88.29   27.10
  -7   5   1   98.79   29.10
  -6  -5   1  133.69   20.50
  -6  -5   1  141.39   25.20
  -6  -5   1   80.09   34.30
  -6  -5   1  110.69   21.40
  -6   5   1  122.69   23.00
  -6   5   1  136.79   27.70
  -6   5   1  138.89   24.90
  -6   5   1  156.78   22.40
   6   5  -1  162.98   30.90
  -5  -5   1   87.59   15.20
  -5  -5   1   23.40   17.10
  -5  -5   1   56.59   19.90
  -5  -5   1   55.69   13.00
  -5  -5   1   11.50   11.80
   5  -5  -1   71.29   21.00
   5  -5  -1   46.50   12.90
  -5   5   1   56.39   22.50
   5   5  -1   24.10   27.30
   5   5  -1   35.90   25.70
  -5   5   1   37.50   14.60
  -4  -5   1  848.22   69.49
   4  -5  -1  733.03   64.09
  -4  -5   1  834.92   66.09
   4  -5  -1  805.52   71.59
   4  -5  -1  937.41   67.79
  -4  -5   1  691.33   66.79
   4  -5  -1  828.72   63.89
  -4  -5   1  887.01   67.79
  -4  -5   1  791.92   65.49
  -4  -5   1  921.41   67.29
  -4   5   1  724.33   68.29
  -4   5   1  809.22   67.09
  -4   5   1  731.83   64.19
   4   5  -1  748.73   72.69
  -4   5   1  715.33   95.59
   4   5  -1  780.12   75.89
  -4   5   1  810.92   66.59
  -3  -5   1 1227.88   94.79
   3  -5  -1 1182.78   92.49
  -3  -5   1 1098.59   90.99
  -3  -5   1 1158.08   91.19
  -3  -5   1 1062.89   91.19
  -3  -5   1 1171.48   95.99
   3  -5  -1 1172.28   92.39
  -3  -5   1 1136.19   90.99
  -3  -5   1 1286.77   94.19
   3  -5  -1 1310.67   97.49
  -3  -5   1 1230.28   95.29
  -3  -5   1 1136.89   93.29
  -3   5   1 1207.38  115.99
   3   5  -1 1315.17  103.59
   3   5  -1 1260.17   98.79
   3   5  -1 1213.38  100.99
  -3   5   1 1169.08  106.29
  -3   5   1 1065.69   92.09
  -3   5   1 1247.28   94.59
  -3   5   1 1148.19   99.89
   3   5  -1 1201.48  103.29
  -2  -5   1  183.28   16.30
  -2  -5   1  172.78   16.50
   2  -5  -1  188.58   17.10
  -2  -5   1  216.08   18.50
  -2  -5   1  205.48   21.30
  -2  -5   1  188.38   16.40
   2  -5  -1  210.08   22.10
   2  -5  -1  220.68   19.90
   2  -5  -1  199.28   17.60
  -2  -5   1  183.98   19.00
   2  -5  -1  189.48   17.40
  -2  -5   1  197.88   16.70
   2  -5  -1  187.18   17.00
  -2  -5   1  195.78   19.30
   2   5  -1  236.78   32.10
  -2   5   1  212.08   24.70
   2   5  -1  188.38   21.20
  -2   5   1  215.88   37.10
  -2   5   1  197.58   24.60
  -2   5   1  250.47   41.70
   2   5  -1  204.68   25.10
   2   5  -1  211.58   27.30
  -2   5   1  236.48   27.90
   2   5  -1  197.38   24.80
  -2   5   1  206.68   18.50
   2   5  -1  248.78   29.00
  -1  -5   1  214.38   21.30
   1  -5  -1  224.28   20.10
  -1  -5   1  236.88   19.60
  -1  -5   1  253.37   21.10
   1  -5  -1  239.98   20.00
  -1  -5   1  246.38   19.90
   1  -5  -1  225.18   21.00
   1  -5  -1  219.48   19.70
   1  -5  -1  267.47   25.00
   1  -5  -1  204.28   20.20
   1  -5  -1  248.28   22.00
  -1  -5   1  218.78   21.50
   1   5  -1  233.98   28.90
  -1   5   1  213.38   26.30
  -1   5   1  224.98   28.50
  -1   5   1  247.08   19.90
  -1   5   1  266.47   37.40
   1   5  -1  252.77   20.10
   1   5  -1  215.98   25.20
   1   5  -1  238.18   24.50
  -1   5   1  251.47   27.20
   1   5  -1  276.87   33.90
   1   5  -1  253.67   19.80
   1   5  -1  264.37   27.90
   0  -5   1 2130.39  155.38
   0  -5   1 2207.18  156.38
   0  -5   1 2159.88  171.78
   0  -5   1 2155.88  155.08
   0  -5  -1 1890.71  154.68
   0  -5  -1 2120.59  155.38
   0  -5  -1 1876.91  155.38
   0  -5  -1 1935.11  155.08
   0  -5  -1 1886.31  155.58
   0  -5   1 2314.07  159.98
   0  -5  -1 2325.87  156.88
   0   5  -1 1806.92  160.08
   0   5  -1 1701.43  154.58
   0   5   1 1963.50  169.08
   0   5  -1 2043.80  168.48
   0   5  -1 2004.10  154.98
   0   5  -1 2032.70  155.28
   0   5  -1 2039.20  162.18
   0   5  -1 1949.70  163.78
   0   5   1 1802.52  160.08
   0   5   1 1989.10  161.58
   0   5  -1 2107.29  160.18
   0   5   1 1919.21  162.78
  -1  -5  -1   53.69    7.50
  -1  -5  -1   59.69    5.90
   1  -5   1   70.89   13.50
  -1  -5  -1   42.80    8.10
  -1  -5  -1   51.79    7.80
   1  -5   1   58.79    6.70
  -1  -5  -1   57.09    5.60
   1  -5   1   67.89    9.30
   1  -5   1   40.00   30.90
   1  -5   1   69.29    6.70
   1   5   1   74.19   16.20
   1   5   1   54.79   16.70
  -1   5  -1   45.20    6.10
   1   5   1   51.99   18.70
   1   5   1   29.90   14.20
  -1   5  -1   58.59   19.80
  -1   5  -1   37.60    6.90
   1   5   1   61.79   15.10
  -1   5  -1   40.20   15.80
  -1   5  -1   43.00    6.30
  -1   5  -1   42.30   13.90
  -1   5  -1   42.80    7.70
  -1   5  -1   60.59   15.50
  -2  -5  -1  299.77   23.60
  -2  -5  -1  267.37   23.60
   2  -5   1  312.47   48.30
  -2  -5  -1  252.67   21.50
  -2  -5  -1  235.78   20.80
  -2  -5  -1  252.27   21.80
   2  -5   1  248.88   24.30
   2  -5   1  284.27   22.10
  -2  -5  -1  239.98   21.10
  -2  -5  -1  267.37   21.30
  -2  -5  -1  268.07   23.80
   2  -5   1  276.57   28.50
  -2   5  -1  252.87   22.30
  -2   5  -1  264.67   29.00
   2   5   1  221.68   28.90
   2   5   1  258.47   28.50
  -2   5  -1  260.27   22.00
  -2   5  -1  273.67   23.90
  -2   5  -1  259.47   38.80
   2   5   1  277.57   30.50
   2   5   1  275.97   35.20
  -2   5  -1  238.48   22.20
   2   5   1  284.87   36.70
  -2   5  -1  270.27   31.80
  -2   5  -1  241.58   28.80
  -3  -5  -1   75.59   11.00
  -3  -5  -1   80.49    7.70
  -3  -5  -1   81.89    7.50
  -3  -5  -1   89.59   11.20
   3  -5   1   86.49    9.50
  -3  -5  -1   87.19    7.30
   3  -5   1   74.99   12.70
   3  -5   1   79.59    9.70
  -3  -5  -1   92.09   11.50
  -3  -5  -1   75.69   10.40
  -3  -5  -1   86.39    8.00
   3   5   1  135.49   23.20
  -3   5  -1  135.39   26.00
  -3   5  -1   79.49   18.30
  -3   5  -1   70.29   18.00
   3   5   1   83.69   20.60
  -3   5  -1   88.09   11.20
   3   5   1  101.59   20.10
   3   5   1   92.39   20.10
  -3   5  -1   80.59   12.50
   4  -5   1  461.25   48.50
  -4  -5  -1  544.15   44.30
  -4  -5  -1  527.85   44.20
  -4  -5  -1  481.95   46.70
  -4  -5  -1  517.15   44.60
   4  -5   1  460.55   41.40
   4  -5   1  498.05   45.30
  -4  -5  -1  483.05   42.70
  -4   5  -1  554.54   43.80
   4   5   1  477.85   49.80
  -4   5  -1  551.24   45.90
  -4   5  -1  517.85   43.00
   4   5   1  590.54   49.40
  -4   5  -1  486.35   49.80
  -4   5  -1  435.66   46.10
  -5  -5  -1  123.69   18.40
   5  -5   1   73.59   16.30
  -5  -5  -1   71.19   14.40
  -5  -5  -1  107.19   17.80
  -5  -5  -1   53.99   14.00
  -5   5  -1   52.39   16.10
  -5   5  -1   52.99   21.80
   5   5   1   76.49   20.10
  -5   5  -1   82.99   14.90
  -5   5  -1   65.89   16.50
  -5   5  -1   89.69   16.70
  -6  -5  -1  132.89   19.70
   6  -5   1  105.89   22.60
  -6  -5  -1   82.39   21.80
  -6  -5  -1  160.88   25.30
  -6   5  -1  219.18   41.20
  -6   5  -1  157.18   27.90
  -6   5  -1  136.39   22.90
   6   5   1  240.78   36.20
  -7  -5  -1  197.18   27.90
  -7  -5  -1  180.18   33.70
  -7  -5  -1  188.18   33.70
  -7  -5  -1  218.28   29.80
  -7   5  -1  199.18   36.40
  -7   5  -1  292.97   42.50
  -7   5  -1  219.88   35.50
  -8   5  -1  131.69   43.50
   7  -6  -1   15.00   62.59
  -7  -6   1   36.80   18.00
   7  -6  -1   26.60   52.49
  -7  -6   1   38.10   26.20
  -7  -6   1   35.20   16.80
  -7   6   1   89.09   24.80
  -7   6   1   57.79   24.50
   6  -6  -1   80.29   22.00
  -6  -6   1  114.79   21.60
  -6  -6   1   92.39   18.30
  -6   6   1   88.39   22.50
  -6   6   1   22.70   24.70
   6   6  -1   63.39   28.30
  -6   6   1   65.79   20.40
  -5  -6   1  532.85   52.59
  -5  -6   1  563.34   48.30
   5  -6  -1  554.14   49.20
  -5  -6   1  531.15   47.10
  -5  -6   1  531.45   47.00
  -5  -6   1  593.74   50.29
  -5   6   1  431.16   54.39
  -5   6   1  484.55   48.20
  -5   6   1  457.05   49.60
  -5   6   1  529.65   48.10
   5   6  -1  524.85   82.79
   5   6  -1  447.16   59.99
  -4  -6   1   40.40   11.50
  -4  -6   1   26.30   10.30
   4  -6  -1   39.90   16.10
   4  -6  -1   35.70   11.30
  -4  -6   1   40.10   10.80
  -4  -6   1   73.49   16.90
   4  -6  -1   43.00    8.70
   4   6  -1   14.70   21.20
  -4   6   1   22.30   12.10
  -4   6   1   21.80   11.00
   4   6  -1   55.29   22.30
  -4   6   1    7.90   17.80
  -4   6   1   25.50   10.20
  -3  -6   1   36.40    4.80
   3  -6  -1   45.30   10.10
   3  -6  -1   45.70    7.90
  -3  -6   1   29.60    4.60
   3  -6  -1   52.39   14.10
  -3  -6   1   47.50    9.50
  -3  -6   1   33.80    5.20
  -3  -6   1   28.50    8.80
  -3  -6   1   48.80   10.40
  -3   6   1   47.40    9.70
   3   6  -1   42.00   18.60
  -3   6   1   28.70   14.70
  -3   6   1   46.30   19.70
  -3   6   1   53.09   18.70
  -3   6   1   28.80   11.20
   3   6  -1   52.79   19.10
   3   6  -1   33.70   16.70
  -3   6   1   70.99   38.60
   2  -6  -1  399.86   34.00
  -2  -6   1  416.66   36.80
   2  -6  -1  409.56   33.50
  -2  -6   1  424.26   33.20
  -2  -6   1  475.65   35.10
   2  -6  -1  469.15   39.50
  -2  -6   1  374.76   32.50
  -2  -6   1  441.76   35.90
   2  -6  -1  399.56   33.50
  -2  -6   1  428.16   32.80
  -2  -6   1  353.56   32.80
   2  -6  -1  420.36   34.20
  -2   6   1  406.36   54.49
   2   6  -1  387.16   42.20
   2   6  -1  407.86   54.89
   2   6  -1  393.76   47.70
  -2   6   1  422.06   45.00
  -2   6   1  356.76   59.29
  -2   6   1  374.56   41.50
   2   6  -1  407.36   44.50
   2   6  -1  385.16   37.60
  -2   6   1  377.26   34.00
  -2   6   1  459.95   63.59
   2   6  -1  391.26   42.20
   1  -6  -1  469.15   40.60
   1  -6  -1  470.45   41.00
  -1  -6   1  447.76   41.70
  -1  -6   1  446.86   41.70
  -1  -6   1  520.45   40.40
   1  -6  -1  543.15   42.70
  -1  -6   1  509.85   40.00
   1  -6  -1  482.15   40.60
   1  -6  -1  448.36   40.00
  -1  -6   1  482.55   41.50
   1  -6  -1  445.16   41.20
  -1   6   1  608.94   50.39
  -1   6   1  519.15   48.80
   1   6  -1  542.05   57.39
  -1   6   1  540.35   63.19
  -1   6   1  612.74   53.19
  -1   6   1  509.65   61.99
   1   6  -1  569.54   50.49
   1   6  -1  586.24   52.59
   0  -6  -1  661.33   56.39
   0  -6  -1  683.13   57.09
   0  -6   1  740.53   56.79
   0  -6  -1  741.53   56.89
   0  -6  -1  773.12   58.59
   0  -6  -1  734.73   56.49
   0  -6   1  828.12   62.79
   0  -6   1  631.94   57.49
   0  -6  -1  689.13   56.09
   0  -6  -1  701.83   57.39
   0  -6   1  651.83   57.69
   0  -6  -1  762.22   62.09
   0   6  -1  659.43   72.19
   0   6   1  687.83   75.09
   0   6   1  730.03   66.59
   0   6  -1  800.62   62.99
   0   6  -1  777.82   66.09
   0   6   1  700.53   75.79
   0   6   1  638.64   63.19
   0   6  -1  611.24   62.69
   0   6   1  770.92   65.29
   0   6  -1  745.73   67.79
  -1  -6  -1  383.66   33.30
   1  -6   1  425.46   34.10
  -1  -6  -1  409.76   33.70
   1  -6   1  459.25   36.50
  -1  -6  -1  411.76   35.20
  -1  -6  -1  408.96   34.10
  -1  -6  -1  388.26   35.10
   1  -6   1  481.95   40.90
  -1  -6  -1  399.46   33.80
   1  -6   1  420.76   34.40
  -1  -6  -1  397.96   35.70
  -1   6  -1  428.66   42.80
   1   6   1  428.46   53.19
   1   6   1  476.45   56.99
  -1   6  -1  446.66   46.00
  -1   6  -1  374.96   34.20
  -1   6  -1  414.46   52.59
   1   6   1  440.76   42.40
   1   6   1  455.85   44.40
  -1   6  -1  404.76   41.90
   2  -6   1  717.83   55.69
  -2  -6  -1  740.33   57.19
   2  -6   1  788.22   61.99
  -2  -6  -1  684.03   56.79
  -2  -6  -1  641.84   53.99
   2  -6   1  766.12   58.19
  -2  -6  -1  651.43   54.29
  -2  -6  -1  689.13   54.39
  -2   6  -1  684.13   66.79
  -2   6  -1  631.54   62.79
  -2   6  -1  673.93   76.79
   2   6   1  687.13   72.09
   2   6   1  709.93   63.89
  -2   6  -1  672.73   63.39
  -2   6  -1  628.24   56.09
   2   6   1  682.83   64.79
   3  -6   1  374.56   32.70
   3  -6   1  462.65   41.50
  -3  -6  -1  416.56   35.20
   3  -6   1  401.26   36.30
  -3  -6  -1  389.26   30.70
  -3  -6  -1  439.26   35.30
   3  -6   1  406.26   34.70
  -3  -6  -1  386.06   31.10
  -3  -6  -1  380.76   30.90
  -3  -6  -1  375.26   33.00
   3   6   1  320.97   48.20
  -3   6  -1  376.16   45.10
   3   6   1  390.36   42.40
  -3   6  -1  661.43  124.59
   3   6   1  383.36   42.90
  -3   6  -1  406.66   42.00
  -3   6  -1  350.16   36.00
  -3   6  -1  354.26   42.30
  -3   6  -1  335.47   34.20
  -4  -6  -1  189.38   20.30
   4  -6   1  183.58   24.90
   4  -6   1  167.38   26.90
  -4  -6  -1  148.99   18.80
  -4  -6  -1  168.48   19.70
   4  -6   1  142.99   21.00
  -4   6  -1  172.88   21.10
   4   6   1  197.18   36.40
  -4   6  -1  127.69   22.60
  -4   6  -1  192.68   22.10
  -4   6  -1  169.58   19.30
  -5  -6  -1  206.68   24.80
  -5  -6  -1  217.58   24.20
  -5  -6  -1  208.98   24.50
   5  -6   1  211.28   33.70
   5  -6   1  207.48   28.60
  -5  -6  -1  207.18   30.50
  -5   6  -1  183.68   27.00
  -5   6  -1  211.08   38.10
   5   6   1  255.27   35.60
  -5   6  -1  210.28   29.90
  -6  -6  -1  390.36   35.90
  -6  -6  -1  352.56   36.20
  -6  -6  -1  255.37   40.10
  -6  -6  -1  300.47   36.70
   6  -6   1  261.57   40.80
   6   6   1  430.06   47.00
   6   6   1  329.07   55.09
  -6   6  -1  356.36   40.30
  -6   6  -1  369.06   42.70
  -7  -6  -1  -10.90   23.60
  -7  -6  -1   -1.70   15.40
  -7  -6  -1   15.20   17.70
  -7   6  -1   24.90   23.90
  -7   6  -1    3.60   23.10
   7  -7  -1  115.59   56.39
  -7  -7   1   83.49   21.60
  -7  -7   1   93.89   27.80
  -7   7   1  142.09   49.99
   6  -7  -1   76.49   53.29
  -6  -7   1   98.29   21.50
  -6  -7   1   53.49   15.50
   6  -7  -1   14.10   22.70
  -6   7   1  100.19   25.60
  -6   7   1   80.29   24.50
   6   7  -1   24.70   30.60
  -5  -7   1  154.08   21.40
  -5  -7   1  127.19   20.20
   5  -7  -1  142.69   38.60
  -5  -7   1  142.29   22.80
  -5   7   1  172.78   27.60
  -5   7   1  102.29   24.60
  -5   7   1  143.49   34.10
   5   7  -1  163.98   48.00
  -5   7   1  152.18   27.00
   4  -7  -1  536.95   47.90
  -4  -7   1  436.26   39.50
   4  -7  -1  501.15   43.00
  -4  -7   1  468.55   40.50
  -4  -7   1  436.26   41.20
  -4   7   1  407.96   50.39
  -4   7   1  350.96   42.10
  -4   7   1  383.56   49.30
   4   7  -1  394.16   52.09
   4   7  -1  493.95   76.79
  -4   7   1  368.86   40.40
   3  -7  -1  510.35   49.10
   3  -7  -1  512.85   49.99
  -3  -7   1  515.75   47.10
   3  -7  -1  711.83   56.89
  -3  -7   1  631.04   51.89
  -3  -7   1  640.24   52.59
  -3  -7   1  664.53   51.19
  -3   7   1  706.13   63.19
   3   7  -1  575.74   63.09
  -3   7   1  558.14   59.39
  -3   7   1  698.03  109.09
   3   7  -1  597.34   61.09
  -3   7   1  714.53   66.49
  -2  -7   1  191.38   18.50
   2  -7  -1  222.08   19.80
  -2  -7   1  237.68   22.80
   2  -7  -1  199.78   19.70
  -2  -7   1  214.28   22.20
   2  -7  -1  233.78   22.10
  -2  -7   1  257.77   21.70
  -2  -7   1  194.18   19.00
  -2   7   1  240.58   31.00
   2   7  -1  164.68   36.50
   2   7  -1  232.38   32.30
  -2   7   1  236.98   33.80
  -2   7   1  205.98   29.90
   2   7  -1  202.78   30.10
   1  -7  -1  388.06   30.10
   1  -7  -1  378.16   30.70
  -1  -7   1  356.26   29.60
   1  -7  -1  270.87   29.60
   1  -7  -1  315.47   27.40
  -1  -7   1  315.67   27.00
  -1  -7   1  325.47   29.50
   1  -7  -1  294.37   28.10
  -1  -7   1  273.57   26.50
   1   7  -1  277.57   49.99
  -1   7   1  341.47   38.20
   1   7  -1  305.67   37.10
  -1   7   1  355.06   40.50
  -1   7   1  278.07   36.10
  -1   7   1  380.56   63.69
   1   7  -1  363.66   39.10
  -1   7   1  211.98   49.00
   1   7  -1  351.76   41.10
   0  -7   1  245.58   23.40
   0  -7   1  296.27   27.50
   0  -7  -1  283.87   24.00
   0  -7   1  326.87   31.60
   0  -7   1  242.68   23.90
   0  -7   1  278.07   24.00
   0  -7  -1  276.17   25.20
   0  -7  -1  315.37   26.90
   0  -7  -1  265.57   27.80
   0  -7  -1  266.57   24.90
   0   7   1  259.87   55.29
   0   7  -1  310.27   38.00
   0   7  -1  332.27   35.70
   0   7  -1  308.87   50.49
   0   7  -1  238.38   32.70
   0   7   1  288.97   34.10
   0   7   1  244.18   32.80
   0   7   1  288.27   35.80
  -1  -7  -1  529.15   41.60
  -1  -7  -1  468.25   41.40
   1  -7   1  527.65   41.80
   1  -7   1  453.55   41.40
  -1  -7  -1  562.44   43.60
   1  -7   1  548.05   46.10
  -1  -7  -1  517.45   44.00
  -1  -7  -1  536.65   43.30
   1   7   1  513.45   68.09
  -1   7  -1  531.75   91.59
   1   7   1  507.55   53.19
  -1   7  -1  527.35   52.19
  -1   7  -1  452.45   49.99
  -1   7  -1  478.75   67.49
   1   7   1  534.75   51.79
  -1   7  -1  520.85   55.69
   1   7   1  479.85   52.09
   2  -7   1   49.70   15.30
   2  -7   1   34.40    7.30
  -2  -7  -1   41.60    5.90
  -2  -7  -1   45.20    9.10
   2  -7   1   30.00    8.00
  -2  -7  -1   44.60    9.60
  -2  -7  -1   38.70    6.60
  -2  -7  -1   32.90    9.10
  -2   7  -1   40.40   20.60
  -2   7  -1   64.79   52.69
   2   7   1   53.79   19.30
  -2   7  -1   46.90   19.70
   2   7   1   35.10   17.00
  -2   7  -1   41.30   18.60
   2   7   1   47.50   29.50
  -3  -7  -1  333.77   31.60
  -3  -7  -1  380.76   31.60
   3  -7   1  353.56   37.70
   3  -7   1  317.27   31.60
   3  -7   1  344.97   33.40
  -3  -7  -1  334.37   31.30
  -3   7  -1  328.97   45.60
  -3   7  -1  201.98  132.49
  -3   7  -1  262.27   39.30
  -3   7  -1  300.17   31.20
   3   7   1  320.67   42.60
   3   7   1  316.97   42.10
  -4  -7  -1  604.04   49.80
  -4  -7  -1  592.44   49.80
   4  -7   1  582.74   55.99
  -4  -7  -1  576.34   50.09
   4  -7   1  581.54   51.69
  -4   7  -1  450.05   52.49
  -4   7  -1  450.35   57.59
  -4   7  -1  598.84   82.99
   4   7   1  540.55   74.19
  -4   7  -1  619.34   58.39
   4   7   1  542.15   55.79
   5  -7   1  108.79   29.10
  -5  -7  -1   81.99   17.20
  -5  -7  -1  125.09   30.80
   5  -7   1   83.59   19.70
  -5  -7  -1   59.99   18.00
  -5   7  -1   56.89   18.10
  -5   7  -1   51.49   20.70
   5   7   1  145.79   29.40
  -6  -7  -1   76.59   20.90
  -6  -7  -1   69.99   22.60
   6  -7   1   51.49   23.00
  -6  -7  -1   80.69   24.60
   6   7   1  187.98   65.39
  -6   7  -1   54.29   33.50
   6   7   1  113.79   38.20
  -7  -7  -1  115.19   22.50
  -7  -7  -1  125.59   26.50
  -7  -7  -1  106.59   34.50
  -7   7  -1  105.69   44.80
  -7  -8   1    9.00   21.90
  -7  -8   1  -14.00   44.50
   7  -8  -1    0.50   62.49
  -7   8   1   57.19   33.70
  -6  -8   1   37.60   17.90
  -6  -8   1   10.80   17.20
   6  -8  -1  -42.40   25.50
   6  -8  -1  -21.00   44.10
  -6  -8   1   32.50   19.60
   6  -8  -1  -26.10   52.39
   6   8  -1  -16.00   39.20
  -6   8   1   13.10   22.60
   5  -8  -1  615.54   79.19
  -5  -8   1  499.45   47.70
  -5  -8   1  446.06   45.70
  -5  -8   1  496.35   46.50
   5  -8  -1  516.85   50.29
  -5   8   1  516.85   51.69
  -5   8   1  467.05   61.09
  -5   8   1  398.66   49.30
  -4  -8   1  354.26   36.40
  -4  -8   1  357.56   34.80
   4  -8  -1  452.05   46.30
  -4  -8   1  356.66   35.80
   4  -8  -1  408.36   38.60
   4   8  -1  285.37   52.69
  -4   8   1  269.87   46.90
  -4   8   1  303.67   39.50
   4   8  -1  390.36   60.99
  -4   8   1  342.87   39.10
  -3  -8   1   26.50   10.50
   3  -8  -1   50.19   18.80
  -3  -8   1   31.50   10.80
   3  -8  -1   35.10   12.00
  -3  -8   1   39.20   11.80
  -3   8   1   16.30   19.90
   3   8  -1   22.10   22.00
  -3   8   1    8.90   24.00
  -3   8   1   20.60   13.60
  -3   8   1   27.50   27.00
   3   8  -1    5.10   23.00
  -2  -8   1  509.85   47.00
  -2  -8   1  597.64   50.29
  -2  -8   1  683.53   49.70
  -2  -8   1  553.64   50.19
   2   8  -1  534.15   65.69
   2   8  -1  607.24   61.09
  -2   8   1  517.25   62.79
   1  -8  -1  328.67   32.10
  -1  -8   1  341.57   32.70
  -1  -8   1  369.56   33.80
  -1  -8   1  362.66   33.20
  -1  -8   1  337.27   31.50
   1  -8  -1  333.17   30.60
   1  -8  -1  401.56   34.50
   1   8  -1  298.27   41.20
  -1   8   1  403.16   47.80
  -1   8   1  327.17   41.80
   1   8  -1  383.26   43.90
   1   8  -1  431.76   47.60
  -1   8   1  396.66   43.80
   0  -8   1   19.30    6.10
   0  -8   1   16.40    8.20
   0  -8  -1   28.00    8.50
   0  -8  -1   18.70    8.80
   0  -8   1   19.50    8.40
   0  -8  -1   27.10    5.70
   0  -8   1   24.10    6.90
   0  -8  -1   25.30    6.20
   0  -8   1   20.60    9.50
   0  -8  -1   26.00    9.60
   0   8  -1   15.50   16.80
   0   8   1   28.70   21.80
   0   8   1   36.40   20.30
   0   8   1   27.30   18.00
   0   8  -1   23.10   20.80
   0   8  -1  -21.10   32.90
   0   8  -1   37.60   17.00
   0   8   1   49.99   49.50
  -1  -8  -1  660.53   58.99
  -1  -8  -1  633.14   56.49
   1  -8   1  593.54   57.39
  -1  -8  -1  747.23   58.19
  -1  -8  -1  658.73   55.79
  -1  -8  -1  790.72   58.79
  -1  -8  -1  806.32   58.59
   1   8   1  589.64   99.09
  -1   8  -1  816.22   76.19
   1   8   1  676.33   68.19
  -1   8  -1  619.94   66.59
  -1   8  -1  711.03   69.39
   1   8   1  735.93   68.89
   1   8   1  759.92   71.49
  -2  -8  -1  229.38   23.50
  -2  -8  -1  282.47   24.00
  -2  -8  -1  232.18   23.00
  -2  -8  -1  217.88   23.90
   2   8   1  230.08   37.40
  -2   8  -1  154.98   37.00
  -2   8  -1  145.59   37.70
  -2   8  -1  246.08   60.49
   2   8   1  214.48   39.40
   3  -8   1  238.68   33.50
  -3  -8  -1  180.98   24.00
  -3  -8  -1  215.28   23.70
  -3  -8  -1  201.08   23.90
   3  -8   1  263.67   28.10
   3   8   1  222.98   37.20
  -3   8  -1  164.18   40.60
  -3   8  -1  258.17   45.60
   4  -8   1   43.60   22.70
  -4  -8  -1   12.40   10.30
  -4  -8  -1    8.00   12.30
  -4  -8  -1   31.40   13.30
  -4   8  -1   -2.80   25.10
  -4   8  -1   48.60   37.30
   4   8   1   12.90   37.10
   4   8   1   20.80   20.30
  -4   8  -1   10.70   15.60
  -5  -8  -1  211.38   26.90
  -5  -8  -1  185.38   25.70
  -5  -8  -1  203.78   27.30
  -5   8  -1  289.47   50.59
  -5   8  -1  186.08   32.00
  -6  -8  -1  217.78   28.40
  -6  -8  -1  182.58   29.20
  -6  -8  -1  202.58   28.70
   6   8   1  208.28   55.49
   6   8   1  326.67   53.19
  -6   8  -1  124.69   31.00
  -6  -9   1   48.50   21.50
  -6  -9   1   60.19   23.40
   6  -9  -1  131.29   62.89
  -6  -9   1   55.99   33.60
  -6   9   1   55.69   27.60
  -5  -9   1   -0.80   25.20
  -5  -9   1   28.90   33.10
  -5  -9   1   15.80   25.60
   5  -9  -1    7.70   60.09
   5  -9  -1    5.90   20.80
   5   9  -1   24.10   39.20
  -5   9   1   -3.50   24.60
  -5   9   1   30.90   58.79
  -4  -9   1  164.68   24.50
  -4  -9   1  145.89   25.40
   4  -9  -1  145.99   46.80
  -4  -9   1  143.79   22.30
   4  -9  -1  191.38   28.50
   4   9  -1  205.48   53.49
   4   9  -1  290.57   62.79
  -4   9   1  163.08   28.60
  -4   9   1  229.88   36.00
  -4   9   1  253.87   47.80
  -3  -9   1  685.93   58.99
  -3  -9   1  713.63   57.59
  -3  -9   1  655.33   59.09
   3   9  -1  617.14   76.89
  -3   9   1  645.44   72.49
   3   9  -1  684.23   75.99
  -3   9   1  541.35   60.89
  -3   9   1  718.53   86.09
  -3   9   1  807.32   81.39
  -2  -9   1  141.89   21.20
  -2  -9   1  144.89   20.70
   2  -9  -1  183.48   22.80
  -2  -9   1  167.98   19.60
  -2   9   1  135.49   34.00
  -2   9   1  183.68   43.70
   2   9  -1  136.49   38.00
  -2   9   1  133.69   32.10
   2   9  -1  167.38   35.50
   1  -9  -1   19.10   10.30
  -1  -9   1    8.70    9.30
  -1  -9   1    4.90   11.50
   1   9  -1   21.30   25.40
  -1   9   1   23.00   21.80
   1   9  -1   25.50   21.60
   1   9  -1   54.99   29.70
  -1   9   1   17.30   25.10
  -1   9   1   14.40   20.00
   0  -9  -1  373.16   34.50
   0  -9  -1  342.87   36.40
   0  -9   1  326.37   34.30
   0  -9   1  384.26   36.40
   0   9  -1  400.06   66.39
   0   9   1  343.87   61.89
   0   9   1  474.75   51.99
   0   9  -1  381.76   47.60
   0   9   1  374.36   47.00
   0   9  -1  414.76   52.69
   1  -9   1  355.66   40.50
   1  -9   1  420.86   41.20
  -1  -9  -1  536.15   41.30
   1  -9   1  496.25   43.80
   1   9   1  438.66   52.19
  -1   9  -1  452.25   54.69
   1   9   1  480.85   57.19
  -1   9  -1  413.66   53.69
  -1   9  -1  561.04   62.99
   1   9   1  428.46   55.59
  -2  -9  -1   48.50   13.10
   2  -9   1   26.40   19.40
   2  -9   1   33.60   14.20
  -2  -9  -1   22.30   12.70
  -2  -9  -1   44.10   12.50
  -2   9  -1   54.39   25.00
  -2   9  -1   49.80   32.60
  -2   9  -1   25.70   27.80
   2   9   1   48.50   25.40
   2   9   1   22.30   27.70
   3  -9   1  322.47   42.30
  -3  -9  -1  313.17   31.10
  -3  -9  -1  293.27   32.40
   3  -9   1  381.76   41.40
  -3  -9  -1  294.27   32.80
  -3   9  -1  271.07   50.39
   3   9   1  233.18   52.39
  -3   9  -1  352.96   68.89
   3   9   1  383.16   73.29
  -4  -9  -1  226.88   28.20
  -4  -9  -1  177.38   24.70
   4  -9   1  285.37   42.80
   4  -9   1  176.18   33.20
  -4  -9  -1  203.78   26.50
  -4   9  -1  244.78   45.10
   4   9   1  180.78   36.30
  -4   9  -1  167.48   31.40
  -5  -9  -1   22.80   14.90
  -5  -9  -1   19.60   14.90
   5  -9   1  -18.40   45.80
  -5  -9  -1   -2.40   17.60
   5  -9   1  -26.20   26.30
   5  -9   1   70.29   41.50
  -5   9  -1   47.70   24.50
   5   9   1   56.49   44.50
  -5   9  -1   -7.80   41.70
   6  -9   1  -24.80   61.09
  -6  -9  -1   17.30   19.70
  -6  -9  -1    9.40   25.10
  -6  -9  -1    3.20   20.40
  -6   9  -1    6.20   28.50
   6   9   1  -39.10   48.50
  -5 -10   1  130.19   31.10
  -5 -10   1  148.79   31.40
   5 -10  -1  138.79   87.49
  -5 -10   1  115.79   42.10
   5  10  -1   56.19   44.30
  -5  10   1  276.47   85.79
  -5  10   1  134.99   53.29
  -4 -10   1    0.50   16.10
   4 -10  -1  -11.60   18.50
  -4 -10   1   -0.60   27.40
  -4 -10   1  -12.40   27.10
  -4  10   1  -27.20   38.00
   4  10  -1   28.60   55.69
  -4  10   1   23.30   25.10
  -3 -10   1   -1.40   17.00
   3 -10  -1   -2.90   14.20
  -3 -10   1    0.10   13.20
  -3 -10   1   -0.50   12.00
  -3  10   1   49.40   41.70
   3  10  -1   -7.50   38.10
  -3  10   1   -4.00   33.30
  -3  10   1   19.30   18.60
   3  10  -1   -4.40   43.70
  -2 -10   1  118.69   24.30
  -2 -10   1   78.09   20.90
   2 -10  -1   62.39   16.60
   2  10  -1   89.59   32.90
  -2  10   1   78.19   43.20
  -2  10   1   74.89   37.60
  -2  10   1  107.19   39.40
   2  10  -1   97.39   44.10
   1 -10  -1  324.07   39.70
  -1 -10   1  318.67   30.10
  -1 -10   1  247.68   32.20
  -1 -10   1  281.27   31.30
   1  10  -1  317.67   53.19
  -1  10   1  300.87   48.90
  -1  10   1  283.77   46.10
   1  10  -1  250.47   53.99
   1  10  -1  327.37   48.00
  -1  10   1  243.08   46.50
   0 -10   1   42.00   14.80
   0 -10   1   33.80   15.40
   0  10   1   63.19   35.60
   0  10  -1   68.09   36.30
   0  10   1   17.10   41.20
   0  10   1   64.99   33.90
   0  10  -1   25.70   29.70
   0  10  -1   33.60   29.20
   1 -10   1  297.07   31.50
  -1 -10  -1  299.07   28.70
  -1 -10  -1  270.97   30.20
  -1  10  -1  427.86   95.49
  -1  10  -1  157.78   42.20
   1  10   1  265.57   43.90
   1  10   1  376.46   61.99
  -1  10  -1  216.88   45.10
  -2 -10  -1  227.38   33.70
  -2 -10  -1  247.78   24.00
   2 -10   1  157.88   31.90
  -2  10  -1  200.48   48.80
   2  10   1  209.18   46.60
  -2  10  -1  142.19   37.90
  -2  10  -1  133.89   43.50
  -3 -10  -1   47.10   14.10
  -3 -10  -1   59.79   18.70
  -3  10  -1   57.59   57.39
  -3  10  -1   64.49   30.90
  -3  10  -1   74.59   25.50
   3  10   1  -12.20   65.09
   3  10   1   94.89   63.59
  -3  10  -1   51.89   43.60
  -4 -10  -1   52.29   16.30
  -4 -10  -1   69.79   19.50
  -4  10  -1   86.39   24.60
   4  10   1   70.39   54.49
  -4  10  -1   23.10   35.40
  -5 -10  -1  230.68   33.80
  -5 -10  -1  207.68   32.20
  -5  10  -1  113.89   42.60
  -5  10  -1  115.39   62.29
  -4 -11   1   47.70   20.80
  -4 -11   1  126.39   49.80
  -4 -11   1   42.80   23.50
  -4  11   1   64.89   39.40
  -4  11   1   44.10   40.30
  -3 -11   1  231.18   31.40
   3 -11  -1  273.17   40.40
  -3 -11   1  207.48   28.90
   3  11  -1  183.48   75.39
  -3  11   1  215.78   62.89
  -3  11   1  241.88   52.79
  -3  11   1  151.68   32.20
   3  11  -1  320.77   70.49
  -2 -11   1   23.60   18.10
   2 -11  -1   26.80   20.30
  -2 -11   1   54.39   17.00
  -2  11   1   56.39   42.40
   2  11  -1   72.19   47.70
  -2  11   1   48.10   22.90
  -2  11   1    8.50   35.70
   2  11  -1   33.80   38.50
  -2  11   1   38.90   41.10
  -1 -11   1   89.19   21.70
   1 -11  -1   19.40   31.40
  -1 -11   1   70.09   16.90
  -1  11   1   47.60   39.20
   1  11  -1   54.29   38.50
  -1  11   1   47.30   38.30
   1  11  -1    3.60   35.20
  -1  11   1   15.90   35.90
   0 -11   1   72.29   22.70
   0 -11  -1  115.89   18.20
   0 -11   1   65.69   35.40
   0  11   1  181.68   47.30
   0  11   1  111.79   52.59
   0  11  -1  122.29   43.70
   0  11  -1  106.79   43.10
   0  11   1  203.58   56.69
   0  11  -1  189.08   52.59
  -1 -11  -1  264.57   28.90
  -1  11  -1  367.06   62.39
   1  11   1  200.08   53.09
  -1  11  -1  251.87   57.19
  -1  11  -1  204.18   51.69
   1  11   1  286.97   70.59
   1  11   1  314.17   49.80
  -2 -11  -1   -1.80   18.70
   2 -11   1  -10.90   20.30
  -2 -11  -1  -47.30   20.90
   2  11   1   14.80   31.60
  -2  11  -1  -41.60   46.90
  -2  11  -1   20.30   41.40
   2  11   1  -19.60   61.89
  -2  11  -1   49.30   50.69
   2  11   1   28.40   44.00
  -3 -11  -1  118.79   23.20
  -3 -11  -1   88.69   19.50
   3 -11   1  110.99   27.30
  -3  11  -1  128.79   44.30
  -3  11  -1  -20.60   70.59
   3  11   1  100.99   38.00
  -3  11  -1   80.19   29.60
  -4 -11  -1   77.69   25.00
  -4 -11  -1  141.19   24.10
  -4  11  -1  124.99   59.99
  -4  11  -1  146.29   37.90
  -3 -12   1   -7.50   22.70
  -3 -12   1    1.10   28.70
  -3  12   1   10.00   33.00
  -3  12   1  -33.60   44.20
  -2 -12   1   58.59   25.90
  -2 -12   1  119.19   26.90
   2  12  -1 -101.19   89.39
  -2  12   1  117.59   47.70
  -2  12   1   52.69   54.29
  -2  12   1    5.30   63.29
   2  12  -1   99.79   96.59
   1  12  -1   70.39   49.00
   1  12  -1   26.40   48.70
  -1  12   1   83.19   44.90
  -1  12   1  206.78   62.49
  -1  12   1  131.39   56.39
   0 -12   1   -7.10   13.70
   0 -12  -1   19.50   15.20
   0  12   1  -24.50   47.50
   0  12   1  206.88  115.09
   0  12   1   10.30   45.60
   0  12  -1  -12.80   48.70
   0  12  -1  122.39   64.89
   0  12  -1   -0.20   42.20
  -1 -12  -1   10.70   13.90
  -1  12  -1   15.30   42.80
  -1  12  -1   29.90   52.29
  -1  12  -1  -26.50   61.09
   1  12   1    0.20   56.39
   1  12   1   57.39   52.79
  -2 -12  -1   68.69   35.40
   2  12   1   60.19   82.29
  -2  12  -1   80.49   53.29
  -2  12  -1   42.60   56.49
  -2  12  -1  175.48   79.49
  -3 -12  -1   44.30   20.40
  -3  12  -1   86.19   34.60
  -3  12  -1   78.29   49.60
  -1 -13   1   -2.70   22.80
   1 -13  -1   24.80   18.90
   1  13  -1   29.90   74.99
  -1  13   1    2.90   67.89
   0 -13  -1  228.78   39.00
   0  13  -1  277.17   98.59
   0  13   1  144.99   72.09
  -1  13  -1  131.89   74.39
  -8   0   2   12.60   28.60
  -8   0   2   12.70   22.00
  -7   0   2  408.56   53.89
  -7   0   2  365.46   41.00
   7   0  -2  485.95   58.69
   7   0  -2  360.06   87.99
  -6   0   2  318.67   33.50
  -6   0   2  292.57   31.20
  -6   0   2  320.97   35.10
  -6   0   2  331.77   33.90
  -6   0   2  319.17   34.20
  -6   0   2  282.47   29.60
  -5   0   2   72.49   12.90
   5   0  -2   72.69   10.80
  -5   0   2   61.39   13.70
   5   0  -2  115.29   24.80
  -5   0   2   55.19   12.30
  -5   0   2   71.49   10.40
  -5   0   2   70.69   11.20
  -5   0   2   57.29   11.10
  -4   0   2  849.02   69.99
  -4   0   2  904.51   70.89
  -4   0   2  866.41   67.99
  -4   0   2  847.52   68.89
   4   0  -2  795.92   67.89
  -4   0   2  878.21   69.69
  -4   0   2  876.41   68.99
   3   0  -2 2324.07  209.68
   3   0  -2 2926.41  209.08
  -3   0   2 2678.93  210.98
  -3   0   2 2848.42  212.38
   3   0  -2 2593.34  210.18
  -3   0   2 2517.15  212.88
  -3   0   2 2602.04  210.18
  -3   0   2 2645.44  211.78
   3   0  -2 2931.71  209.18
  -3   0   2 2857.91  211.98
   3   0  -2 3157.78  208.98
  -3   0   2 2782.12  211.88
  -2   0   2 4144.19  288.27
  -2   0   2 3555.14  285.87
  -2   0   2 3873.01  285.57
  -2   0   2 3655.63  285.67
  -2   0   2 3729.03  286.27
  -2   0   2 3894.41  285.47
  -2   0   2 3436.46  284.87
   2   0  -2 3851.21  288.47
  -2   0   2 3452.65  285.27
   1   0  -2  558.54   42.40
  -1   0   2  597.64   46.10
  -1   0   2  486.65   43.10
  -1   0   2  570.54   44.00
   1   0  -2  573.54   46.30
   1   0  -2  621.94   42.50
  -1   0   2  576.44   42.60
  -1   0   2  569.04   43.40
  -1   0   2  539.15   43.00
  -1   0   2  492.15   43.10
  -1   0   2  526.55   43.20
  -1   0   2  512.85   43.80
   0   0  -2  280.27   28.30
   0   0   2  335.37   28.10
   0   0  -2  345.27   28.40
   0   0  -2  306.67   24.60
   0   0  -2  383.96   24.80
   0   0  -2  288.57   28.90
   0   0   2  320.57   25.60
   0   0   2  313.57   26.30
   0   0   2  295.87   25.80
   0   0  -2  290.17   25.90
   0   0  -2  318.27   27.50
  -1   0  -2 1992.90  147.79
   1   0   2 2118.19  148.79
  -1   0  -2 2198.08  152.08
   1   0   2 1789.62  151.28
  -1   0  -2 2007.30  149.49
   1   0   2 1827.92  148.49
  -1   0  -2 1796.22  150.48
  -1   0  -2 1669.33  148.39
  -2   0  -2    4.20    1.20
   2   0   2   10.90    5.00
  -2   0  -2    2.90    3.70
   2   0   2    4.80    5.70
  -2   0  -2    3.00    3.00
  -2   0  -2    4.60    3.50
   2   0   2    5.50    1.10
  -2   0  -2    4.70    3.20
   2   0   2    2.10    3.40
  -2   0  -2   15.40   14.40
   2   0   2    6.40    4.90
  -2   0  -2    4.20    4.30
   2   0   2    5.30    1.20
  -2   0  -2    4.50    3.80
  -2   0  -2    2.90    1.10
  -2   0  -2    7.00    5.10
  -3   0  -2  350.86   26.70
   3   0   2  300.57   29.30
  -3   0  -2  318.17   29.30
  -3   0  -2  363.56   29.30
  -3   0  -2  378.76   29.00
   3   0   2  364.86   33.80
  -3   0  -2  294.37   29.00
   3   0   2  325.47   29.00
  -3   0  -2  358.56   32.20
  -3   0  -2  355.16   30.60
  -3   0  -2  350.06   29.30
  -3   0  -2  339.77   26.90
  -3   0  -2  350.46   29.50
  -4   0  -2 2198.48  176.68
   4   0   2 2039.10  180.48
   4   0   2 2426.66  172.98
   4   0   2 2102.29  177.48
  -4   0  -2 2449.66  176.48
  -4   0  -2 2148.39  177.98
   4   0   2 2320.57  172.98
  -4   0  -2 2367.06  176.58
   4   0   2 2326.27  177.28
  -5   0  -2  381.36   36.10
  -5   0  -2  395.96   36.10
  -5   0  -2  398.46   37.70
  -5   0  -2  343.47   35.80
  -5   0  -2  410.86   36.20
   5   0   2  372.06   36.90
  -5   0  -2  414.16   35.00
   5   0   2  361.66   40.70
  -5   0  -2  418.96   35.70
  -6   0  -2   28.50   13.80
  -6   0  -2   42.90   15.80
  -6   0  -2   45.20   12.90
   6   0   2   42.30   24.70
  -6   0  -2   21.80   15.80
  -6   0  -2   40.60   14.70
   6   0   2   42.10   14.90
  -7   0  -2  309.57   38.30
  -7   0  -2  312.87   39.40
   7   0   2  251.17   45.90
  -7   0  -2  341.77   35.30
  -7   0  -2  272.27   47.30
  -8   0  -2   33.20   21.00
  -8   0  -2    6.30   39.30
  -8  -1   2  109.59   29.50
  -8  -1   2  180.68   34.40
  -8  -1   2  219.88   36.40
  -8  -1   2  251.17   33.40
  -8  -1   2  110.39   35.90
  -8   1   2  204.98   38.30
  -8   1   2  142.49   31.20
  -8   1   2  160.18   33.80
  -8   1   2  264.47   34.80
  -7  -1   2  212.88   31.90
  -7  -1   2  153.08   34.40
   7  -1  -2  187.98   56.09
   7  -1  -2  187.98   44.20
  -7  -1   2  104.39   39.20
  -7  -1   2  179.38   38.40
  -7   1   2  240.28   53.29
  -6  -1   2   29.60   13.30
  -6  -1   2   43.10   13.70
  -6  -1   2   35.80   12.20
  -6  -1   2   45.10   15.00
  -6  -1   2   28.60   10.60
  -6  -1   2   59.39   14.70
  -6  -1   2   41.20   14.70
   6  -1  -2   27.90   11.30
  -6   1   2   49.40   16.20
  -6   1   2   41.30   14.00
  -6   1   2   52.39   16.30
   6   1  -2   57.99   26.80
  -6   1   2   59.09   13.50
  -6   1   2   61.49   14.70
   6   1  -2   57.99   22.20
  -5  -1   2  334.77   32.70
  -5  -1   2  344.17   30.90
  -5  -1   2  327.27   31.70
   5  -1  -2  336.07   30.00
  -5  -1   2  273.57   29.70
  -5  -1   2  356.06   31.00
  -5  -1   2  353.56   32.00
  -5  -1   2  341.57   32.60
   5   1  -2  285.37   28.90
  -5   1   2  324.57   29.20
  -5   1   2  323.67   30.20
  -5   1   2  352.76   33.00
  -5   1   2  336.87   31.70
  -5   1   2  359.26   30.60
  -5   1   2  358.66   32.80
   4  -1  -2 1133.69   82.29
  -4  -1   2 1045.30   86.09
   4  -1  -2 1036.70   82.49
  -4  -1   2 1062.99   85.49
  -4  -1   2  890.91   84.29
  -4  -1   2 1025.80   85.59
  -4  -1   2 1116.09   86.49
  -4  -1   2 1014.80   84.59
   4  -1  -2 1013.10   82.59
   4  -1  -2 1149.89   82.39
  -4  -1   2 1076.19   86.89
  -4   1   2 1166.28   87.59
  -4   1   2 1068.89   87.89
  -4   1   2 1113.59   87.09
  -4   1   2 1136.79   86.19
  -4   1   2 1198.98   85.49
  -4   1   2 1004.10   87.99
   4   1  -2 1042.90   84.09
  -4   1   2 1121.09   85.49
  -3  -1   2   13.10    5.50
  -3  -1   2    9.30    5.70
  -3  -1   2    9.80    3.90
   3  -1  -2   10.20    1.80
   3  -1  -2    6.20    5.40
  -3  -1   2   13.00    4.20
   3  -1  -2   10.60    3.60
  -3  -1   2    5.60    5.50
   3  -1  -2   11.30    1.70
  -3  -1   2   11.90    4.90
   3  -1  -2    8.40    1.90
   3  -1  -2    9.70    2.00
  -3  -1   2    7.30    4.20
   3   1  -2   15.30    9.10
  -3   1   2    8.20    5.60
   3   1  -2    6.30    2.80
  -3   1   2    4.10    5.40
  -3   1   2    2.90    4.20
  -3   1   2   12.30    5.60
  -3   1   2    5.60    3.10
  -3   1   2    5.60    3.60
  -3   1   2    6.40    6.20
  -3   1   2    8.50    7.40
  -3   1   2    3.00    7.30
  -3   1   2   12.20    4.60
  -2  -1   2  590.44   50.49
  -2  -1   2  585.74   49.00
   2  -1  -2  637.34   48.60
   2  -1  -2  641.74   48.50
   2  -1  -2  572.54   48.90
  -2  -1   2  636.14   49.90
  -2  -1   2  620.14   50.09
  -2  -1   2  593.74   49.99
  -2  -1   2  597.74   49.00
   2  -1  -2  656.23   49.80
  -2  -1   2  691.33   51.69
  -2  -1   2  627.14   50.09
   2   1  -2  709.73   48.40
  -2   1   2  706.33   54.79
  -2   1   2  539.15   50.59
  -2   1   2  659.43   50.59
   2   1  -2  583.24   49.90
  -2   1   2  629.44   48.60
   2   1  -2  693.73   48.40
  -2   1   2  684.73   49.80
  -2   1   2  629.84   48.70
  -2   1   2  604.04   49.20
  -2   1   2  619.04   48.60
   2   1  -2  739.23   54.59
   2   1  -2  590.84   48.50
  -2   1   2  594.84   50.29
  -1  -1   2  638.64   48.50
  -1  -1   2  565.04   46.00
  -1  -1   2  533.15   45.60
  -1  -1   2  550.54   45.80
  -1  -1   2  561.64   44.80
  -1  -1   2  683.23   49.70
  -1  -1   2  626.44   45.90
   1  -1  -2  578.24   50.09
  -1  -1   2  601.04   46.20
   1  -1  -2  604.74   45.50
   1  -1  -2  587.04   45.00
   1  -1  -2  602.14   44.90
  -1  -1   2  573.54   46.00
   1  -1  -2  509.55   47.50
  -1  -1   2  656.83   46.00
   1   1  -2  642.94   48.40
  -1   1   2  553.54   45.00
   1   1  -2  621.14   45.00
  -1   1   2  543.45   45.10
   1   1  -2  570.34   48.50
  -1   1   2  502.25   47.20
   1   1  -2  598.94   49.40
  -1   1   2  549.45   45.60
   1   1  -2  503.25   45.80
   1   1  -2  605.74   44.90
  -1   1   2  596.64   46.40
  -1   1   2  551.84   45.50
  -1   1   2  609.94   50.19
   1   1  -2  639.84   49.50
   0  -1   2 2159.28  154.08
   0  -1  -2 1917.21  156.98
   0  -1  -2 1874.01  152.68
   0  -1   2 2113.09  152.58
   0  -1  -2 2130.79  155.68
   0  -1  -2 1653.73  153.98
   0  -1  -2 1830.42  156.18
   0  -1   2 2120.89  156.88
   0  -1   2 1708.63  153.98
   0  -1   2 1824.12  156.48
   0  -1   2 1786.62  153.38
   0  -1  -2 1984.30  152.68
   0   1  -2 2044.30  156.78
   0   1   2 1957.60  153.58
   0   1  -2 2265.97  156.58
   0   1  -2 2295.47  156.58
   0   1  -2 1680.13  153.28
   0   1   2 2134.09  153.48
   0   1  -2 1974.40  156.68
   0   1   2 2183.88  154.28
   0   1   2 1843.32  153.68
   0   1   2 2280.47  157.58
   0   1   2 2262.87  155.88
  -1  -1  -2  118.19   11.00
  -1  -1  -2  163.98   10.90
  -1  -1  -2  137.49   13.10
   1  -1   2  140.69   11.00
   1  -1   2  115.29   19.30
  -1  -1  -2  118.19   11.70
  -1  -1  -2  139.69   11.90
  -1  -1  -2  148.39   15.80
   1  -1   2  123.49   12.80
  -1  -1  -2  130.29   11.80
  -1  -1  -2  114.59   12.30
   1  -1   2  141.49   11.10
  -1  -1  -2  109.49   18.10
   1  -1   2  122.99   12.50
   1  -1   2  146.69   16.60
   1  -1   2  127.39   13.90
  -1  -1  -2  114.99   12.40
  -1  -1  -2  115.69   15.40
  -1   1  -2  138.69   12.40
   1   1   2  113.89   14.20
   1   1   2  123.69   14.20
   1   1   2  149.39   12.10
  -1   1  -2  135.89   13.00
  -1   1  -2  159.18   18.20
   1   1   2  120.69   15.90
  -1   1  -2  155.78   11.30
  -1   1  -2  155.98   15.40
  -1   1  -2  158.48   16.00
  -1   1  -2  142.29   11.20
   1   1   2  174.28   15.70
  -1   1  -2  129.49   12.30
  -1   1  -2  152.28   11.20
   1   1   2  139.49   13.50
  -2  -1  -2 2529.55  185.78
  -2  -1  -2 2434.36  182.48
   2  -1   2 2286.47  182.18
  -2  -1  -2 2582.64  182.48
  -2  -1  -2 2381.76  182.58
   2  -1   2 2142.79  184.98
   2  -1   2 2564.34  181.08
  -2  -1  -2 2420.46  182.68
  -2  -1  -2 2342.97  183.08
   2  -1   2 2412.66  183.08
  -2  -1  -2 2113.09  181.68
   2  -1   2 2413.16  188.18
  -2  -1  -2 2558.34  182.58
   2  -1   2 2266.67  181.58
   2   1   2 2273.37  183.08
  -2   1  -2 2365.06  181.18
  -2   1  -2 2274.17  182.58
   2   1   2 2714.93  180.98
  -2   1  -2 2300.57  181.68
   2   1   2 2727.63  185.08
   2   1   2 2144.99  183.18
   2   1   2 2342.37  182.68
  -2   1  -2 2025.80  182.28
   2   1   2 2334.07  181.78
  -2   1  -2 2576.34  185.98
  -2   1  -2 2203.38  183.38
  -2   1  -2 2267.67  181.48
   3  -1   2  433.86   41.40
   3  -1   2  376.26   33.00
  -3  -1  -2  352.66   33.00
  -3  -1  -2  403.66   33.70
  -3  -1  -2  403.56   36.00
  -3  -1  -2  402.36   33.90
   3  -1   2  374.56   35.00
  -3  -1  -2  419.16   35.00
   3  -1   2  349.07   34.20
  -3  -1  -2  379.26   33.70
  -3  -1  -2  398.46   30.90
  -3  -1  -2  379.26   31.40
   3  -1   2  343.67   37.20
   3  -1   2  446.46   31.20
  -3  -1  -2  440.76   33.60
  -3  -1  -2  400.96   35.00
   3  -1   2  385.56   32.40
   3  -1   2  363.16   33.40
   3  -1   2  419.96   31.30
   3   1   2  432.06   30.90
   3   1   2  398.06   34.20
  -3   1  -2  356.76   34.10
  -3   1  -2  422.86   31.70
  -3   1  -2  460.95   34.10
  -3   1  -2  448.66   37.60
  -3   1  -2  441.86   35.60
  -3   1  -2  411.96   33.30
  -3   1  -2  407.76   34.10
  -3   1  -2  417.26   31.50
   3   1   2  369.26   34.80
   3   1   2  428.96   35.90
  -3   1  -2  338.77   33.70
  -4  -1  -2   15.90    6.20
   4  -1   2   25.80    8.10
  -4  -1  -2   16.90    7.60
  -4  -1  -2   27.60    7.20
  -4  -1  -2   23.80    8.10
   4  -1   2   21.40    2.90
  -4  -1  -2   23.90    7.50
  -4  -1  -2   15.40    6.80
   4  -1   2   10.80   11.30
   4  -1   2   21.00    6.30
   4  -1   2   32.30   16.40
  -4  -1  -2   17.80    6.20
   4  -1   2   11.60    6.50
   4  -1   2   22.80    2.70
  -4   1  -2   19.30    7.20
  -4   1  -2   18.60    2.90
  -4   1  -2   19.90    8.10
  -4   1  -2   12.50    8.00
  -4   1  -2   13.80   11.50
   4   1   2   11.30    8.40
  -4   1  -2   16.50    6.40
  -4   1  -2   23.20    8.50
   4   1   2   16.70    7.10
  -4   1  -2   16.80    3.00
  -4   1  -2   15.70    6.00
  -5  -1  -2  608.14   55.09
  -5  -1  -2  674.03   54.69
   5  -1   2  615.34   55.89
   5  -1   2  600.64   60.39
  -5  -1  -2  612.44   54.99
  -5  -1  -2  672.83   54.09
  -5  -1  -2  731.03   55.49
  -5  -1  -2  718.33   55.69
  -5  -1  -2  753.22   57.79
  -5   1  -2  579.34   55.29
   5   1   2  575.44   55.49
  -5   1  -2  649.93   57.09
  -5   1  -2  636.34   54.69
   5   1   2  584.74   54.89
   5   1   2  595.24   59.99
  -5   1  -2  693.13   55.39
  -6  -1  -2  573.94   51.99
   6  -1   2  553.04   60.09
  -6  -1  -2  612.94   52.79
  -6  -1  -2  468.95   52.29
  -6  -1  -2  585.84   54.89
   6  -1   2  588.64   54.69
  -6  -1  -2  640.14   52.49
  -6  -1  -2  539.25   54.19
  -6  -1  -2  614.94   51.19
  -6   1  -2  609.44   55.39
   6   1   2  511.15   60.29
  -6   1  -2  576.14   52.59
   6   1   2  580.84   54.49
  -6   1  -2  574.44   53.89
  -6   1  -2  653.33   52.59
   7  -1   2  189.38   34.40
  -7  -1  -2  204.68   35.10
  -7  -1  -2  234.38   29.50
  -7  -1  -2  224.38   37.40
  -7   1  -2  206.68   32.60
  -7   1  -2  240.98   28.60
  -7   1  -2  233.88   34.90
  -8  -1  -2   95.29   41.50
  -8  -1  -2   92.69   28.60
  -8   1  -2   39.40   30.70
  -8   1  -2  -37.20   39.20
  -8  -2   2  -29.20   24.90
  -8  -2   2  -24.10   22.70
   8  -2  -2   35.00   71.79
  -8  -2   2   24.10   20.80
  -8  -2   2   11.00   26.10
   8  -2  -2    9.60   46.90
  -8   2   2  -16.50   27.20
  -8   2   2  -25.30   20.40
  -8   2   2   -2.00   21.70
   7  -2  -2  284.67   52.79
  -7  -2   2  227.28   36.30
  -7  -2   2  201.88   33.50
  -7  -2   2  204.98   28.70
  -7  -2   2  215.78   32.70
  -7  -2   2  158.88   28.20
  -7   2   2  238.78   32.90
  -7   2   2  195.68   36.60
  -7   2   2  218.08   30.70
  -7   2   2  193.78   35.30
  -6  -2   2  517.25   45.20
  -6  -2   2  471.25   44.90
   6  -2  -2  462.25   44.20
  -6  -2   2  462.25   47.80
  -6  -2   2  453.15   47.30
  -6  -2   2  554.54   46.50
  -6   2   2  470.95   47.20
  -6   2   2  463.75   43.90
  -6   2   2  494.75   47.50
  -6   2   2  499.05   46.40
   5  -2  -2   92.29    9.50
  -5  -2   2  104.29   15.10
  -5  -2   2   92.69   16.60
  -5  -2   2  102.59   13.90
   5  -2  -2   98.69    9.40
   5  -2  -2  123.49    9.20
  -5  -2   2  123.59   15.90
  -5  -2   2  120.49   14.10
  -5  -2   2  126.39   17.10
  -5  -2   2  102.29   14.80
   5  -2  -2  121.39   14.80
  -5   2   2  109.69   16.70
  -5   2   2  107.79   24.80
   5   2  -2  153.98   23.50
  -5   2   2  104.89   16.10
  -5   2   2   84.79   15.30
  -5   2   2  102.59   13.50
   5   2  -2  125.49   23.70
   4  -2  -2  920.21   83.09
   4  -2  -2 1074.09   81.39
  -4  -2   2 1085.39   84.59
  -4  -2   2 1011.40   85.49
   4  -2  -2 1123.59   81.89
   4  -2  -2 1082.29   84.29
  -4  -2   2 1103.99   84.19
   4  -2  -2  959.10   84.19
  -4  -2   2 1112.79   85.29
  -4  -2   2 1223.58   85.59
  -4  -2   2  996.30   83.59
  -4  -2   2 1059.69   85.39
  -4   2   2 1161.28   83.99
  -4   2   2 1126.49   86.29
  -4   2   2 1160.18   85.39
  -4   2   2 1113.49   84.19
  -4   2   2  941.01   84.29
  -4   2   2  976.60   95.79
  -4   2   2 1002.40   85.79
   4   2  -2  941.61   82.59
   3  -2  -2 1347.17   99.59
   3  -2  -2 1275.97   99.19
   3  -2  -2 1301.17  100.89
  -3  -2   2 1257.27  101.49
  -3  -2   2 1299.27  100.99
  -3  -2   2 1478.45  101.89
  -3  -2   2 1295.67  100.39
  -3  -2   2 1286.87  101.69
  -3  -2   2 1289.27  100.89
   3  -2  -2 1379.26   99.39
   3  -2  -2 1229.58  100.89
  -3  -2   2 1289.47  102.99
  -3   2   2 1353.36  100.29
  -3   2   2 1234.38  111.99
   3   2  -2 1461.55  105.19
  -3   2   2 1275.27  101.59
   3   2  -2 1143.09   99.49
  -3   2   2 1262.87  100.49
  -3   2   2 1309.57  102.09
  -3   2   2 1135.19  101.79
  -3   2   2 1154.28  108.19
  -2  -2   2 5557.54  454.65
   2  -2  -2 5903.91  454.25
  -2  -2   2 5409.36  454.15
  -2  -2   2 5397.36  454.65
  -2  -2   2 5609.34  456.95
  -2  -2   2 5584.74  453.55
   2   2  -2 6821.82  456.75
   2   2  -2 6342.27  457.45
  -2   2   2 6279.97  453.35
   2   2  -2 6397.86  456.05
  -2   2   2 6123.79  454.85
  -2   2   2 5146.78  455.85
   2   2  -2 6805.92  458.75
  -2   2   2 6440.76  461.85
   2   2  -2 5419.16  452.75
  -1  -2   2  615.24   47.30
  -1  -2   2  623.74   50.09
   1  -2  -2  611.24   45.60
   1  -2  -2  640.84   52.99
  -1  -2   2  634.84   45.30
   1  -2  -2  646.94   46.40
  -1  -2   2  598.94   50.59
  -1  -2   2  617.64   46.90
  -1  -2   2  529.65   45.10
  -1  -2   2  512.85   45.20
   1  -2  -2  597.34   45.40
  -1  -2   2  587.24   46.30
   1   2  -2  532.55   49.60
  -1   2   2  598.84   46.50
  -1   2   2  515.85   46.20
  -1   2   2  627.54   49.30
   1   2  -2  648.64   50.59
  -1   2   2  673.83   53.59
  -1   2   2  521.95   46.50
  -1   2   2  625.04   50.29
   1   2  -2  495.55   45.20
  -1   2   2  545.85   45.40
   1   2  -2  586.04   45.40
  -1   2   2  586.44   46.10
   1   2  -2  591.24   45.30
   0  -2  -2  872.21   74.39
   0  -2   2 1002.40   72.39
   0  -2  -2  961.80   77.69
   0  -2  -2 1063.49   76.09
   0  -2  -2  964.30   71.09
   0  -2   2  890.51   71.69
   0  -2   2  967.00   72.99
   0  -2  -2 1053.59   74.19
   0  -2  -2  907.41   70.99
   0  -2  -2 1012.00   72.19
   0  -2   2  957.20   77.59
   0  -2   2  912.21   73.59
   0  -2   2  930.71   71.59
   0  -2  -2  900.61   71.19
   0  -2   2  981.50   71.19
   0  -2   2 1015.40   72.19
   0  -2  -2  945.51   71.19
   0  -2   2  855.11   75.99
   0   2   2  907.11   77.39
   0   2  -2  903.91   75.59
   0   2  -2  923.21   74.49
   0   2   2  891.91   71.09
   0   2  -2  877.81   75.59
   0   2  -2  915.81   76.39
   0   2  -2  885.31   71.19
   0   2  -2  971.70   76.79
   0   2   2  764.52   72.29
   0   2   2  844.72   71.19
   0   2   2  847.82   72.29
   0   2   2  837.22   74.09
   1  -2   2 2715.63  198.58
  -1  -2  -2 2622.34  202.88
   1  -2   2 2773.62  206.18
  -1  -2  -2 2270.47  198.28
   1  -2   2 2662.73  197.88
  -1  -2  -2 2548.34  198.38
  -1  -2  -2 2328.77  200.08
  -1  -2  -2 2735.23  200.18
  -1  -2  -2 2520.65  198.28
   1  -2   2 2688.53  199.88
   1  -2   2 2705.23  197.78
   1  -2   2 2444.96  200.28
   1  -2   2 2538.25  198.78
  -1  -2  -2 2650.33  203.68
   1  -2   2 2268.97  200.48
  -1   2  -2 2515.45  201.58
   1   2   2 2537.35  199.98
  -1   2  -2 2569.24  200.18
  -1   2  -2 2760.32  204.38
   1   2   2 2642.84  197.78
  -1   2  -2 2633.04  197.98
   1   2   2 2808.12  203.68
  -1   2  -2 2674.23  197.88
   1   2   2 2434.26  199.68
   1   2   2 2517.05  199.68
  -1   2  -2 2798.22  202.48
   1   2   2 2568.94  199.88
   2  -2   2   35.70    8.50
   2  -2   2   19.80    5.60
  -2  -2  -2   24.20    2.40
   2  -2   2   13.90    8.50
  -2  -2  -2   23.70    2.40
   2  -2   2   24.90    4.90
   2  -2   2   31.00    9.40
  -2  -2  -2   21.20    4.90
  -2  -2  -2   27.80    8.60
  -2  -2  -2   19.30   11.70
  -2  -2  -2   27.80    4.60
   2  -2   2   17.50    2.80
  -2  -2  -2   26.10    5.70
  -2  -2  -2   17.60    4.80
  -2  -2  -2   22.00    5.10
   2  -2   2   26.30    9.40
  -2  -2  -2   29.50    7.00
  -2  -2  -2   23.20    5.30
   2  -2   2   17.00    2.90
  -2   2  -2   21.20    3.20
  -2   2  -2   23.90    6.20
  -2   2  -2   20.40    6.30
   2   2   2   29.50    7.00
   2   2   2   13.90    8.50
   2   2   2   21.70    6.20
   2   2   2   22.30    7.00
  -2   2  -2   20.50    4.60
  -2   2  -2   24.40    5.60
   2   2   2   25.20   10.20
  -2   2  -2   28.00    7.00
   2   2   2   20.10    2.60
  -2   2  -2   18.30    7.00
  -2   2  -2   21.30    3.20
   2   2   2   19.00    2.60
   3  -2   2  611.64   56.29
  -3  -2  -2  641.64   52.29
  -3  -2  -2  643.94   51.49
   3  -2   2  627.24   53.79
   3  -2   2  623.24   51.19
  -3  -2  -2  668.83   49.60
   3  -2   2  655.93   50.09
  -3  -2  -2  648.24   53.29
  -3  -2  -2  664.83   49.50
   3  -2   2  643.24   62.99
  -3  -2  -2  672.23   52.59
   3  -2   2  613.94   53.39
  -3  -2  -2  653.33   53.09
   3  -2   2  642.74   50.19
  -3  -2  -2  659.43   52.19
   3  -2   2  616.44   51.59
  -3  -2  -2  645.54   52.39
  -3   2  -2  630.34   51.49
   3   2   2  637.64   52.29
   3   2   2  608.24   53.29
  -3   2  -2  657.73   52.79
  -3   2  -2  663.03   57.49
  -3   2  -2  635.94   50.59
   3   2   2  698.43   53.49
  -3   2  -2  652.03   50.39
  -3   2  -2  660.23   54.09
  -3   2  -2  617.74   54.49
  -4  -2  -2 1368.96  103.19
   4  -2   2 1214.28  105.49
   4  -2   2 1237.08   99.89
  -4  -2  -2 1381.36  103.59
   4  -2   2 1302.07  101.29
   4  -2   2 1150.38  100.09
  -4  -2  -2 1352.16  103.59
   4  -2   2 1229.08  107.99
  -4  -2  -2 1290.27  102.39
   4  -2   2 1363.96  115.99
  -4  -2  -2 1379.96  104.69
  -4  -2  -2 1321.57  103.69
  -4   2  -2 1372.16  103.69
  -4   2  -2 1277.67  100.59
   4   2   2 1277.37  104.19
  -4   2  -2 1476.05  106.29
   4   2   2 1283.17  104.99
  -4   2  -2 1349.16  102.69
  -4   2  -2 1263.27  100.29
  -4   2  -2 1171.48  103.49
  -4   2  -2 1327.67  108.49
  -5  -2  -2  377.16   36.90
   5  -2   2  365.56   30.40
   5  -2   2  344.17   41.00
  -5  -2  -2  404.66   35.10
  -5  -2  -2  405.26   35.10
  -5  -2  -2  374.96   36.20
  -5  -2  -2  415.26   38.10
  -5  -2  -2  404.66   35.70
   5  -2   2  363.66   37.00
  -5  -2  -2  405.16   36.10
  -5   2  -2  438.46   36.50
  -5   2  -2  395.26   35.80
  -5   2  -2  434.46   38.60
  -5   2  -2  335.87   36.50
   5   2   2  375.46   37.50
   5   2   2  355.66   36.60
  -5   2  -2  473.25   68.29
  -6  -2  -2    2.20   12.30
  -6  -2  -2  -33.20   14.60
  -6  -2  -2   14.30   14.70
  -6  -2  -2   18.20   10.70
  -6  -2  -2   13.70   10.90
   6  -2   2   30.40   23.50
   6  -2   2   11.60   12.10
  -6  -2  -2    2.60   12.90
  -6  -2  -2    5.80   10.00
   6   2   2   45.40   25.10
  -6   2  -2    2.30   10.60
  -6   2  -2    0.10   16.30
  -6   2  -2    6.50   12.60
   6   2   2   21.00   13.30
  -6   2  -2    9.70   12.60
  -7  -2  -2  191.68   28.40
  -7  -2  -2  146.09   29.40
  -7  -2  -2  201.68   35.60
  -7  -2  -2  206.58   26.40
  -7  -2  -2  184.18   35.50
  -7   2  -2  170.68   25.40
  -7   2  -2  124.09   27.40
  -7   2  -2  188.78   29.90
  -8  -2  -2  107.49   41.50
  -8  -2  -2  146.09   37.90
  -8  -2  -2  100.29   31.70
  -8   2  -2   97.39   45.40
  -8   2  -2  139.29   33.50
  -8  -3   2  166.18   28.50
  -8  -3   2  -61.39   60.19
  -8  -3   2  101.19   35.30
  -8  -3   2  232.28   42.20
  -8  -3   2   83.79   33.20
  -8   3   2  103.99   33.70
  -8   3   2  111.29   26.20
  -8   3   2   16.50   34.50
  -8   3   2   48.90   24.90
   7  -3  -2   52.89   38.20
  -7  -3   2   48.70   22.80
   7  -3  -2  150.58   51.29
  -7  -3   2   65.99   17.70
  -7  -3   2    5.70   20.60
  -7  -3   2   59.89   19.60
  -7  -3   2   91.49   20.70
  -7  -3   2  -15.30   26.30
  -7  -3   2   50.09   20.90
  -7   3   2   36.10   20.00
  -7   3   2   77.59   21.40
  -7   3   2   43.30   17.60
  -6  -3   2   75.19   19.20
  -6  -3   2  102.49   19.00
  -6  -3   2  105.49   17.80
  -6  -3   2   38.20   18.90
  -6  -3   2   70.09   17.60
  -6  -3   2   59.09   15.70
  -6  -3   2   91.69   17.80
  -6   3   2   93.39   20.70
  -6   3   2   82.89   18.30
   6   3  -2   78.79   36.10
  -6   3   2   89.39   20.30
  -6   3   2   95.19   17.10
   6   3  -2   88.99   43.60
  -5  -3   2  127.89   19.10
  -5  -3   2  106.69   17.20
  -5  -3   2  118.39   15.80
  -5  -3   2  128.79   16.60
   5  -3  -2  108.79   12.20
  -5  -3   2  131.49   15.40
  -5  -3   2  135.89   17.20
   5  -3  -2  112.99   11.80
   5  -3  -2  147.69   17.00
   5   3  -2   98.59   25.50
   5   3  -2  130.09   28.70
  -5   3   2  126.99   15.60
  -5   3   2  139.99   18.80
  -5   3   2  151.98   18.80
  -5   3   2  132.99   18.80
  -5   3   2  151.78   42.10
   4  -3  -2 1564.54  112.69
  -4  -3   2 1368.56  113.19
   4  -3  -2 1479.15  112.99
   4  -3  -2 1502.45  109.89
   4  -3  -2 1319.87  109.59
   4  -3  -2 1423.46  110.09
  -4  -3   2 1456.95  112.29
  -4  -3   2 1418.86  111.59
   4  -3  -2 1357.86  109.39
  -4  -3   2 1452.45  113.29
  -4  -3   2 1542.55  113.89
   4   3  -2 1525.45  118.69
  -4   3   2 1441.66  113.79
  -4   3   2 1433.16  111.49
  -4   3   2 1270.57  113.39
   4   3  -2 1452.75  116.39
  -4   3   2 1349.77  123.89
   4   3  -2 1399.36  118.09
  -4   3   2 1266.37  123.19
  -4   3   2 1357.16  113.99
   3  -3  -2  116.89   11.20
   3  -3  -2  127.09   13.40
  -3  -3   2  111.99   13.70
   3  -3  -2  130.69   11.70
   3  -3  -2  124.59   11.00
  -3  -3   2   96.39   14.40
  -3  -3   2  134.79   14.20
   3  -3  -2  146.39   15.20
  -3  -3   2  145.29   10.20
  -3  -3   2  125.59   13.30
  -3  -3   2  145.59   10.80
  -3  -3   2  152.48   14.40
  -3  -3   2  132.59   15.00
   3  -3  -2  128.49   11.40
  -3   3   2   92.99   22.60
   3   3  -2  125.39   19.60
  -3   3   2  110.89   14.60
   3   3  -2  153.68   19.00
  -3   3   2  111.49   23.00
   3   3  -2  111.29   16.10
  -3   3   2   94.89   17.00
  -3   3   2  122.79   14.40
  -3   3   2  124.39   12.50
   3   3  -2  126.29   17.70
   3   3  -2  119.59   14.40
  -2  -3   2  805.72   64.29
  -2  -3   2  750.02   62.99
   2  -3  -2  755.72   61.59
   2  -3  -2  728.23   61.39
   2  -3  -2  744.43   61.19
  -2  -3   2  813.92   61.89
  -2  -3   2  857.91   63.09
  -2  -3   2  782.02   60.89
  -2  -3   2  715.63   67.39
   2  -3  -2  826.32   63.49
  -2  -3   2  804.32   60.79
  -2  -3   2  726.93   62.69
  -2  -3   2  770.52   62.39
   2  -3  -2  786.42   62.69
  -2   3   2  722.73   60.99
  -2   3   2  679.93   61.19
   2   3  -2  842.52   67.69
   2   3  -2  831.82   61.09
  -2   3   2  841.92   62.99
  -2   3   2  889.91   61.79
   2   3  -2  816.72   67.09
   2   3  -2  721.73   62.49
  -2   3   2  741.93   72.09
  -2   3   2  852.11   66.99
   2   3  -2  901.31   66.39
  -2   3   2  844.02   72.89
   2   3  -2  829.62   60.99
   1  -3  -2  513.45   39.00
  -1  -3   2  528.65   40.80
  -1  -3   2  505.35   46.60
   1  -3  -2  537.95   38.90
   1  -3  -2  465.75   38.40
  -1  -3   2  518.25   44.60
  -1  -3   2  519.55   40.10
  -1  -3   2  571.44   39.20
   1   3  -2  454.95   45.30
   1   3  -2  455.55   38.60
   1   3  -2  508.05   44.20
  -1   3   2  508.55   44.80
   1   3  -2  517.35   45.50
   1   3  -2  522.25   44.90
  -1   3   2  523.25   43.70
  -1   3   2  429.26   40.30
   1   3  -2  467.55   43.40
  -1   3   2  471.45   47.90
  -1   3   2  473.05   39.60
   1   3  -2  443.46   38.80
   0  -3  -2  295.97   29.10
   0  -3  -2  339.97   27.00
   0  -3   2  317.77   33.10
   0  -3   2  275.57   26.20
   0  -3  -2  275.97   24.00
   0  -3  -2  248.88   24.10
   0  -3  -2  295.17   25.20
   0  -3   2  271.37   24.80
   0  -3   2  282.07   24.10
   0  -3  -2  349.77   45.20
   0  -3   2  309.97   24.30
   0  -3   2  267.67   27.30
   0  -3  -2  274.57   23.90
   0   3  -2  338.57   29.60
   0   3  -2  379.86   33.20
   0   3   2  298.37   24.10
   0   3  -2  354.76   29.60
   0   3   2  300.37   24.30
   0   3   2  312.67   29.40
   0   3   2  328.27   28.60
   0   3  -2  317.27   24.20
   0   3  -2  374.76   31.90
   0   3   2  269.77   27.90
   0   3  -2  350.26   30.00
   0   3  -2  323.37   24.40
   0   3   2  357.26   33.90
  -1  -3  -2  651.93   59.69
  -1  -3  -2  731.33   53.09
   1  -3   2  720.93   52.49
   1  -3   2  734.53   52.29
  -1  -3  -2  651.93   52.69
   1  -3   2  642.64   62.29
  -1  -3  -2  654.13   52.79
  -1  -3  -2  694.33   53.19
   1  -3   2  661.33   53.49
   1  -3   2  692.73   54.89
   1  -3   2  643.84   55.79
   1  -3   2  711.03   53.39
  -1  -3  -2  577.94   52.29
  -1  -3  -2  651.33   57.09
  -1  -3  -2  690.23   51.99
   1  -3   2  769.12   53.19
  -1  -3  -2  639.24   52.19
  -1   3  -2  626.34   52.19
   1   3   2  605.14   51.89
  -1   3  -2  640.24   56.09
   1   3   2  663.53   56.09
   1   3   2  680.63   55.89
  -1   3  -2  713.63   61.19
   1   3   2  618.54   52.09
  -1   3  -2  693.53   57.79
   1   3   2  714.63   60.29
  -1   3  -2  651.83   58.09
   2  -3   2  846.62   67.69
   2  -3   2  869.41   70.19
   2  -3   2  838.42   66.89
  -2  -3  -2  852.21   69.29
  -2  -3  -2  789.62   67.79
  -2  -3  -2  916.11   68.19
   2  -3   2  855.21   79.89
  -2  -3  -2  798.32   67.89
   2  -3   2  819.62   68.89
   2  -3   2  872.11   67.39
  -2  -3  -2  942.31   66.29
   2  -3   2  766.82   71.09
  -2  -3  -2  943.01   66.19
   2  -3   2  881.71   66.79
  -2  -3  -2  772.02   67.39
  -2  -3  -2  824.12   67.69
  -2   3  -2  887.11   67.19
   2   3   2  873.61   68.19
  -2   3  -2  898.71   66.89
   2   3   2  841.72   69.89
  -2   3  -2  927.41   73.39
   2   3   2  993.50   73.99
  -2   3  -2  901.11   70.59
  -2   3  -2  841.32   68.09
   2   3   2  712.43   69.79
   2   3   2  923.31   70.69
  -2   3  -2  914.81   76.59
   2   3   2  826.12   70.19
   3  -3   2  112.59   10.00
  -3  -3  -2  112.79    9.40
   3  -3   2  106.89   15.70
  -3  -3  -2  116.59   12.60
  -3  -3  -2  119.29   12.50
  -3  -3  -2  126.99    9.10
   3  -3   2  124.49   12.70
  -3  -3  -2  112.79   12.10
   3  -3   2  122.29   11.30
   3  -3   2  103.69   16.80
  -3  -3  -2  129.29   12.70
   3  -3   2  140.39   30.00
   3  -3   2  104.29   13.70
  -3  -3  -2  115.79   14.10
  -3  -3  -2  126.09    9.30
  -3  -3  -2  119.59    9.30
  -3  -3  -2  127.39   12.00
   3  -3   2  116.79   10.40
  -3  -3  -2   95.69   14.40
  -3   3  -2   96.69   13.80
  -3   3  -2   94.59   16.80
   3   3   2   97.99   15.80
  -3   3  -2   88.59   12.20
  -3   3  -2   89.39   12.30
  -3   3  -2   89.89   18.90
  -3   3  -2  104.39   15.00
  -3   3  -2   92.59   10.10
   3   3   2   93.09   17.30
  -3   3  -2   94.39   10.40
   3   3   2   89.19   14.20
   3   3   2  128.09   16.10
   3   3   2   93.29   15.20
  -3   3  -2  111.99   19.80
  -4  -3  -2   21.70    6.90
   4  -3   2   20.60   13.10
   4  -3   2   12.10    2.90
  -4  -3  -2   15.10    7.80
   4  -3   2   19.10    8.00
  -4  -3  -2   16.00    6.90
  -4  -3  -2   21.10    7.90
  -4  -3  -2   24.90    7.10
  -4  -3  -2   18.70    6.70
  -4  -3  -2   -2.00    8.20
  -4   3  -2   12.40    6.40
  -4   3  -2   13.00    3.70
  -4   3  -2   16.90   12.80
  -4   3  -2   16.90    9.10
  -4   3  -2   17.00    8.50
   4   3   2   12.20    8.90
  -4   3  -2   14.20    7.70
  -5  -3  -2  369.36   33.60
  -5  -3  -2  378.16   35.30
  -5  -3  -2  366.56   32.50
   5  -3   2  297.87   28.20
   5  -3   2  349.17   35.00
   5  -3   2  302.17   38.80
  -5  -3  -2  295.27   35.80
  -5   3  -2  399.46   34.00
  -5   3  -2  345.97   35.20
  -5   3  -2  397.36   34.40
   5   3   2  365.66   36.30
   5   3   2  371.76   36.70
   6  -3   2  247.98   34.10
  -6  -3  -2  257.37   29.00
   6  -3   2  232.88   44.60
  -6  -3  -2  296.47   30.00
  -6  -3  -2  251.37   30.40
  -6  -3  -2  279.67   30.60
  -6  -3  -2  261.87   33.60
  -6   3  -2  287.07   30.20
   6   3   2  281.67   34.40
  -6   3  -2  302.67   33.20
  -6   3  -2  266.87   33.00
  -7  -3  -2   56.89   33.50
  -7  -3  -2  101.89   20.50
  -7  -3  -2   89.09   27.10
  -7  -3  -2   55.39   22.40
  -7  -3  -2   38.40   17.00
   7  -3   2   40.00   26.90
  -7  -3  -2   81.29   20.40
  -7   3  -2   73.69   20.30
  -7   3  -2   67.19   24.00
  -7   3  -2   58.69   22.30
  -8  -3  -2   69.59   27.80
  -8  -3  -2  -13.50   31.00
  -8   3  -2   -4.00   26.60
  -8   3  -2   51.69   24.40
  -8  -4   2  -71.89   46.70
   8  -4  -2   44.80   59.69
  -8  -4   2  -36.50   53.69
  -8  -4   2   33.30   31.80
  -8   4   2   44.90   34.30
  -8   4   2   75.59   37.20
  -8   4   2   -7.90   60.79
  -7  -4   2  407.76   67.49
  -7  -4   2  338.87   34.80
  -7  -4   2  251.27   41.50
  -7  -4   2  210.78   36.20
  -7  -4   2  252.77   37.60
  -7  -4   2  322.37   34.70
  -7   4   2  311.27   39.40
  -7   4   2  306.77   36.70
  -7   4   2  277.97   42.10
  -7   4   2  248.48   35.70
   6  -4  -2  676.93   61.09
  -6  -4   2  760.22   61.79
  -6  -4   2  566.24   58.69
  -6  -4   2  693.13   64.29
  -6  -4   2  738.73   59.79
  -6  -4   2  670.13   61.79
  -6  -4   2  663.53   65.99
  -6  -4   2  735.73   61.99
  -6   4   2  704.53   62.99
  -6   4   2  635.44   62.69
  -6   4   2  743.13   62.09
  -6   4   2  675.53   58.99
  -5  -4   2   53.29   11.50
  -5  -4   2   76.39   17.30
  -5  -4   2   60.39   12.90
  -5  -4   2   18.70   10.40
  -5  -4   2   45.70   17.10
  -5  -4   2   61.79   14.60
  -5  -4   2   88.79   16.10
   5  -4  -2   43.00   11.30
  -5   4   2   52.29   18.30
  -5   4   2   55.99   14.80
  -5   4   2   40.20    9.20
   5   4  -2   70.39   24.10
  -5   4   2   52.99   13.20
  -5   4   2   45.10   12.60
   5   4  -2   66.59   25.00
   4  -4  -2  863.41   72.49
   4  -4  -2  990.10   77.19
  -4  -4   2  833.22   76.29
  -4  -4   2  950.50   75.79
  -4  -4   2  882.71   75.19
   4  -4  -2  928.31   73.59
  -4  -4   2  971.50   75.09
  -4  -4   2 1058.69   76.59
  -4  -4   2  977.00   77.49
  -4  -4   2  978.90   76.79
   4  -4  -2  948.21   73.19
   4   4  -2  835.52   86.19
  -4   4   2  938.81   74.19
  -4   4   2  895.01   77.49
   4   4  -2  865.01   81.19
  -4   4   2  988.60   76.49
   4   4  -2  923.91   82.39
  -4   4   2  876.21   95.69
  -4   4   2 1015.20   77.19
  -4   4   2  842.52   78.79
   3  -4  -2 1403.96  114.59
   3  -4  -2 1565.94  117.79
   3  -4  -2 1245.08  114.39
   3  -4  -2 1367.96  113.99
  -3  -4   2 1625.14  116.79
  -3  -4   2 1378.16  116.19
   3  -4  -2 1480.35  116.29
  -3  -4   2 1344.57  116.59
  -3  -4   2 1557.74  115.49
  -3  -4   2 1548.35  113.29
   3  -4  -2 1479.45  114.79
  -3  -4   2 1531.65  113.69
  -3  -4   2 1390.06  116.99
  -3  -4   2 1435.26  115.59
   3   4  -2 1524.35  125.09
   3   4  -2 1477.75  126.39
  -3   4   2 1498.35  114.69
   3   4  -2 1544.65  122.79
  -3   4   2 1369.56  129.89
  -3   4   2 1415.56  120.19
  -3   4   2 1561.04  131.69
   3   4  -2 1461.05  120.79
  -3   4   2 1597.54  116.89
   3   4  -2 1694.73  119.09
   2  -4  -2 1564.64  119.09
  -2  -4   2 1451.75  128.09
   2  -4  -2 1446.16  118.69
   2  -4  -2 1496.95  119.29
  -2  -4   2 1538.65  121.09
  -2  -4   2 1440.96  120.79
  -2  -4   2 1603.04  119.69
   2  -4  -2 1459.65  119.09
  -2  -4   2 1424.36  120.49
  -2  -4   2 1568.04  118.49
   2  -4  -2 1669.13  120.89
   2  -4  -2 1747.53  122.39
  -2  -4   2 1532.75  118.29
  -2   4   2 1349.56  123.79
  -2   4   2 1632.64  125.49
  -2   4   2 1486.65  118.59
  -2   4   2 1601.04  120.29
   2   4  -2 1703.23  126.59
  -2   4   2 1467.25  132.89
   2   4  -2 1540.45  128.19
  -2   4   2 1410.96  118.99
   2   4  -2 1625.74  124.89
   2   4  -2 1587.74  126.19
  -2   4   2 1590.24  133.59
   2   4  -2 1465.35  122.79
   2   4  -2 1567.94  118.69
   2   4  -2 1554.64  118.49
  -2   4   2 1725.83  128.39
   1  -4  -2  185.38   17.60
  -1  -4   2  239.68   21.80
  -1  -4   2  214.98   17.60
   1  -4  -2  201.88   17.30
   1  -4  -2  204.38   17.60
   1  -4  -2  225.78   17.80
  -1  -4   2  202.48   28.10
  -1  -4   2  212.98   17.30
  -1  -4   2  186.78   30.80
   1  -4  -2  211.98   17.90
  -1  -4   2  240.88   18.30
   1  -4  -2  187.78   17.30
   1   4  -2  219.98   17.60
  -1   4   2  203.08   30.00
   1   4  -2  224.08   26.70
  -1   4   2  235.88   31.40
  -1   4   2  184.28   18.30
  -1   4   2  223.68   27.00
   1   4  -2  221.38   26.20
  -1   4   2  168.08   23.70
   1   4  -2  222.58   24.00
   1   4  -2  211.48   17.40
  -1   4   2  208.38   23.50
   1   4  -2  240.78   22.40
   1   4  -2  218.38   23.20
   0  -4  -2 1049.59   87.49
   0  -4   2 1132.89   98.19
   0  -4  -2 1001.40   85.59
   0  -4   2 1140.19   88.39
   0  -4   2 1170.68   86.69
   0  -4   2 1181.48   85.69
   0  -4   2 1218.38   89.99
   0  -4  -2 1198.58   86.09
   0  -4   2 1174.58   85.99
   0  -4  -2 1043.30   85.89
   0  -4  -2  981.00   85.99
   0  -4  -2 1170.48   90.69
   0   4  -2 1056.79   85.59
   0   4   2  955.20   89.79
   0   4  -2 1232.08   97.69
   0   4  -2 1149.29   93.89
   0   4   2 1080.89   97.99
   0   4  -2 1100.79   91.09
   0   4   2 1122.39   90.99
   0   4  -2 1107.09   91.59
   0   4   2 1114.89   91.99
   0   4  -2 1070.49   85.89
   0   4   2 1078.49   96.59
  -1  -4  -2 1291.67  108.79
  -1  -4  -2 1269.87  104.79
   1  -4   2 1425.06  119.49
   1  -4   2 1485.05  104.39
   1  -4   2 1393.06  108.99
  -1  -4  -2 1351.06  105.09
  -1  -4  -2 1232.48  103.79
  -1  -4  -2 1359.16  103.89
  -1  -4  -2 1346.07  104.09
   1  -4   2 1472.15  105.39
   1  -4   2 1408.46  107.69
  -1  -4  -2 1484.85  105.29
  -1   4  -2 1268.37  104.49
   1   4   2 1351.66  109.39
  -1   4  -2 1271.87  104.29
   1   4   2 1330.77  114.79
   1   4   2 1333.07  115.89
   1   4   2 1239.18  109.39
  -1   4  -2 1375.56  115.69
  -1   4  -2 1316.57  109.49
  -1   4  -2 1389.66  110.69
  -2  -4  -2  274.47   24.20
   2  -4   2  286.37   25.40
  -2  -4  -2  281.57   24.20
   2  -4   2  304.27   22.90
   2  -4   2  294.87   29.20
   2  -4   2  293.07   42.70
  -2  -4  -2  258.87   23.20
   2  -4   2  319.37   27.80
  -2  -4  -2  253.97   23.10
  -2  -4  -2  298.27   22.20
   2  -4   2  293.37   23.20
  -2  -4  -2  302.87   22.00
  -2  -4  -2  285.77   22.40
  -2  -4  -2  284.67   22.60
   2   4   2  240.38   33.30
   2   4   2  277.77   33.50
  -2   4  -2  261.37   22.80
  -2   4  -2  250.47   34.30
   2   4   2  248.98   28.00
  -2   4  -2  258.47   30.80
  -2   4  -2  259.17   27.90
   2   4   2  297.37   28.30
  -2   4  -2  251.17   25.30
  -2   4  -2  263.77   23.10
  -2   4  -2  253.57   24.10
  -2   4  -2  228.18   28.20
  -3  -4  -2  204.48   17.10
  -3  -4  -2  234.08   16.80
   3  -4   2  186.38   24.80
  -3  -4  -2  220.18   20.50
  -3  -4  -2  207.48   19.60
  -3  -4  -2  209.68   17.30
  -3  -4  -2  228.88   28.70
  -3  -4  -2  234.68   17.00
   3  -4   2  206.18   18.00
  -3  -4  -2  202.28   20.00
   3  -4   2  207.38   21.50
   3  -4   2  270.97   45.50
   3   4   2  240.98   27.10
  -3   4  -2  194.58   20.10
  -3   4  -2  217.58   26.80
  -3   4  -2  201.28   18.20
  -3   4  -2  172.68   26.70
  -3   4  -2  210.28   20.30
   3   4   2  212.38   24.20
   3   4   2  200.68   24.60
  -3   4  -2  215.48   28.10
  -3   4  -2  183.28   23.40
   3   4   2  222.88   23.70
   3   4   2  191.48   29.00
  -4  -4  -2 1141.99   85.09
   4  -4   2 1013.50   86.09
  -4  -4  -2  890.51   84.19
  -4  -4  -2 1142.59   83.79
   4  -4   2 1023.10   89.99
   4  -4   2 1020.60   81.69
  -4  -4  -2 1135.19   85.39
  -4  -4  -2 1122.59   84.39
  -4  -4  -2  914.91   86.19
  -4  -4  -2 1084.69   84.69
   4  -4   2  981.50   81.99
  -4   4  -2 1079.19   83.69
   4   4   2 1062.49   87.69
  -4   4  -2  957.10   88.59
  -4   4  -2 1050.29   84.29
  -4   4  -2 1140.19   87.29
  -5  -4  -2  235.48   31.00
  -5  -4  -2  271.27   28.10
  -5  -4  -2  274.27   25.30
  -5  -4  -2  261.67   25.70
  -5  -4  -2  241.18   25.80
   5  -4   2  201.98   35.00
   5  -4   2  266.47   28.80
   5   4   2  260.07   31.60
  -5   4  -2  184.48   27.20
  -5   4  -2  215.68   31.70
   5   4   2  196.48   29.30
  -5   4  -2  246.38   28.60
  -6  -4  -2  155.28   28.90
  -6  -4  -2  158.08   42.90
  -6  -4  -2  112.59   30.70
  -6  -4  -2  103.99   19.00
  -6  -4  -2  130.79   26.20
   6  -4   2   28.70   32.60
   6  -4   2   65.89   18.90
  -6  -4  -2  133.29   25.40
   6   4   2   86.09   25.10
  -6   4  -2  116.49   33.90
  -6   4  -2   90.69   23.50
  -6   4  -2   99.89   17.90
  -7  -4  -2  548.15   48.30
  -7  -4  -2  485.45   48.20
   7  -4   2  354.66   59.79
  -7  -4  -2  440.96   56.79
  -7   4  -2  381.36   59.09
  -7   4  -2  318.07   59.59
  -7   4  -2  525.85   64.49
  -8  -4  -2  267.37   58.29
  -8  -4  -2  254.27   64.09
  -8   4  -2  260.07   44.80
  -8  -5   2  121.29   34.30
  -8   5   2  160.58   35.10
  -8   5   2  100.89   31.50
  -7  -5   2   14.00   29.90
  -7  -5   2  -33.60   23.70
  -7  -5   2   12.30   14.90
  -7  -5   2   15.80   17.50
   7  -5  -2  -39.90   46.10
   7  -5  -2   -5.20   54.89
  -7   5   2   36.30   38.60
  -7   5   2    3.90   19.20
  -7   5   2   16.10   21.20
  -6  -5   2   71.59   15.80
   6  -5  -2   35.30   15.80
  -6  -5   2   29.80   24.40
  -6  -5   2  109.69   21.10
  -6  -5   2   75.49   18.40
  -6   5   2   55.49   17.00
  -6   5   2   52.69   16.20
  -6   5   2   60.39   19.20
  -6   5   2   67.09   19.30
   6   5  -2   86.19   31.20
  -5  -5   2  367.86   33.40
  -5  -5   2  360.96   34.80
  -5  -5   2  327.17   37.70
  -5  -5   2  395.06   34.30
  -5   5   2  372.06   36.50
  -5   5   2  302.07   31.70
   5   5  -2  321.47   48.90
   5   5  -2  388.76   47.10
  -5   5   2  340.97   37.50
  -5   5   2  294.07   40.30
  -5   5   2  409.76   56.39
  -4  -5   2  844.22   65.89
  -4  -5   2  826.52   67.89
   4  -5  -2  743.53   62.79
  -4  -5   2  819.32   66.79
  -4  -5   2  892.71   65.99
  -4  -5   2  888.31   65.09
   4  -5  -2  922.21   68.39
   4  -5  -2  737.83   63.29
   4  -5  -2  875.41   66.29
  -4   5   2  686.43   65.59
   4   5  -2  721.13   75.79
   4   5  -2  749.33   72.69
  -4   5   2  691.23   66.89
  -4   5   2  787.52   66.09
  -4   5   2  730.13   63.09
  -4   5   2  745.73   70.79
  -4   5   2  681.73   95.79
  -3  -5   2  100.59   11.40
  -3  -5   2   83.39   12.80
  -3  -5   2  100.09    8.70
   3  -5  -2  126.69   14.60
   3  -5  -2   95.89   10.30
   3  -5  -2  125.59   16.20
   3  -5  -2   90.59   13.00
   3  -5  -2  116.19   10.80
  -3  -5   2  109.09   12.90
  -3  -5   2   85.59    8.70
  -3  -5   2   98.29    8.90
  -3  -5   2   78.59    8.80
  -3   5   2  130.89   20.10
  -3   5   2  105.69   13.00
   3   5  -2  129.89   24.20
   3   5  -2  151.78   27.50
   3   5  -2  127.39   30.20
  -3   5   2   77.49   15.30
  -3   5   2   98.79   18.90
   3   5  -2  121.19   26.90
  -3   5   2   62.89   32.80
  -3   5   2  114.69   10.70
   3   5  -2  120.09   25.70
   2  -5  -2  191.38   18.80
   2  -5  -2  207.38   19.20
   2  -5  -2  249.78   24.20
  -2  -5   2  209.08   18.10
  -2  -5   2  204.28   18.30
  -2  -5   2  188.28   20.50
  -2  -5   2  209.68   22.00
   2  -5  -2  228.58   21.20
  -2  -5   2  216.08   19.80
  -2  -5   2  187.08   20.90
  -2  -5   2  187.18   33.40
   2  -5  -2  204.38   18.80
  -2   5   2  271.67   30.20
  -2   5   2  212.48   19.90
   2   5  -2  244.58   18.90
   2   5  -2  260.17   30.10
   2   5  -2  250.57   28.30
   2   5  -2  217.28   26.90
  -2   5   2  206.18   26.10
  -2   5   2  238.58   41.50
   2   5  -2  257.17   18.90
  -2   5   2  237.68   20.50
  -2   5   2  263.07   27.60
   2   5  -2  235.08   30.10
   2   5  -2  248.38   25.60
  -1  -5   2 1370.96  102.49
  -1  -5   2 1223.58  104.29
   1  -5  -2 1296.97  103.19
   1  -5  -2 1550.54  105.09
   1  -5  -2 1345.97  102.89
   1  -5  -2 1256.37  102.89
   1  -5  -2 1143.89  102.19
  -1  -5   2 1382.96  102.79
   1  -5  -2 1207.58  102.49
  -1  -5   2 1488.15  103.79
  -1  -5   2 1306.07  117.29
   1  -5  -2 1215.38  102.49
   1   5  -2 1375.26  111.09
   1   5  -2 1578.74  118.19
   1   5  -2 1288.67  102.49
  -1   5   2 1472.95  110.79
   1   5  -2 1443.56  113.89
  -1   5   2 1184.48  108.49
  -1   5   2 1100.99  117.19
  -1   5   2 1382.46  119.39
   1   5  -2 1293.87  102.79
  -1   5   2 1410.96  112.29
   0  -5  -2  437.76   39.00
   0  -5  -2  477.05   39.10
   0  -5   2  518.55   39.20
   0  -5  -2  567.34   45.90
   0  -5  -2  486.65   39.50
   0  -5  -2  434.26   39.10
   0  -5  -2  527.95   41.20
   0  -5   2  501.15   40.60
   0  -5   2  519.55   57.49
   0  -5   2  490.15   39.40
   0  -5   2  531.85   44.60
   0  -5  -2  469.55   39.50
   0  -5  -2  500.55   45.60
   0   5   2  452.85   53.59
   0   5   2  498.95   54.49
   0   5   2  490.05   47.30
   0   5  -2  521.35   52.69
   0   5  -2  510.15   49.10
   0   5  -2  500.25   45.50
   0   5  -2  463.15   39.00
   0   5   2  490.45   45.80
   0   5  -2  471.65   46.50
  -1  -5  -2  195.98   16.80
   1  -5   2  204.68   37.70
  -1  -5  -2  166.88   15.00
  -1  -5  -2  164.58   16.70
   1  -5   2  193.88   22.50
  -1  -5  -2  164.98   15.30
   1  -5   2  171.58   16.90
  -1  -5  -2  159.68   16.40
  -1  -5  -2  178.58   22.60
  -1  -5  -2  160.68   16.40
   1  -5   2  178.48   16.00
   1  -5   2  175.88   17.90
   1   5   2  201.88   24.40
  -1   5  -2  213.68   23.90
  -1   5  -2  202.48   23.40
   1   5   2  204.78   23.30
  -1   5  -2  195.88   16.50
  -1   5  -2  209.88   26.20
   1   5   2  195.58   32.40
  -1   5  -2  195.38   16.30
  -1   5  -2  181.28   17.80
  -1   5  -2  170.38   22.70
   1   5   2  170.98   24.10
   1   5   2  200.58   32.70
  -1   5  -2  203.08   30.80
  -2  -5  -2 1324.97  100.29
   2  -5   2 1301.27  124.29
  -2  -5  -2 1357.06  102.79
  -2  -5  -2 1251.67  100.99
   2  -5   2 1336.37  107.39
   2  -5   2 1329.67  101.69
  -2  -5  -2 1300.77  102.69
  -2  -5  -2 1357.36  100.79
   2  -5   2 1368.66  103.89
   2  -5   2 1349.86  101.29
  -2  -5  -2 1351.86  101.09
  -2  -5  -2 1139.69  102.19
   2   5   2 1363.06  107.99
  -2   5  -2 1295.17  101.39
   2   5   2 1334.17  108.49
  -2   5  -2 1261.97  116.69
   2   5   2 1159.08  109.19
  -2   5  -2 1327.97  111.49
  -2   5  -2 1227.58  108.19
  -2   5  -2 1269.47  103.39
  -2   5  -2 1186.88  107.19
  -2   5  -2 1295.47  101.79
   2   5   2 1274.27  123.19
   2   5   2 1533.65  116.89
  -3  -5  -2  520.75   42.40
  -3  -5  -2  548.15   38.60
   3  -5   2  528.85   40.30
  -3  -5  -2  566.04   38.90
   3  -5   2  523.05   40.70
  -3  -5  -2  503.35   39.30
   3  -5   2  510.65   47.90
   3  -5   2  519.55   43.90
  -3  -5  -2  541.25   42.70
  -3  -5  -2  507.15   39.00
  -3  -5  -2  511.15   41.00
  -3   5  -2  416.36   45.70
  -3   5  -2  434.86   40.60
  -3   5  -2  471.05   41.40
   3   5   2  436.76   45.20
  -3   5  -2  453.35   48.30
  -3   5  -2  521.45   51.79
   3   5   2  485.85   46.80
   3   5   2  477.25   64.69
   3   5   2  425.56   46.90
  -3   5  -2  430.36   40.00
   3   5   2  415.26   53.09
   4  -5   2  181.68   18.80
   4  -5   2  207.98   23.90
   4  -5   2  182.68   29.00
  -4  -5  -2  204.08   21.20
  -4  -5  -2  217.18   21.70
  -4  -5  -2  227.78   22.10
  -4  -5  -2  234.38   22.30
  -4   5  -2  216.18   23.60
   4   5   2  229.98   27.10
  -4   5  -2  165.68   24.00
  -4   5  -2  172.38   28.70
  -4   5  -2  212.38   21.80
  -5  -5  -2  304.77   29.70
  -5  -5  -2  342.37   30.30
  -5  -5  -2  329.77   31.40
   5  -5   2  228.18   41.90
  -5  -5  -2  308.27   30.50
   5  -5   2  301.77   33.00
  -5   5  -2  285.27   32.80
  -5   5  -2  247.78   38.60
  -5   5  -2  293.97   30.50
  -5   5  -2  255.17   32.50
   5   5   2  274.67   37.20
   5   5   2  312.77   36.00
   6  -5   2  383.66   71.79
  -6  -5  -2  450.15   38.30
  -6  -5  -2  420.06   38.40
  -6  -5  -2  355.46   38.80
  -6  -5  -2  364.06   39.70
   6  -5   2  337.67   43.90
  -6   5  -2  388.96   42.80
  -6   5  -2  347.17   40.30
   6   5   2  348.17   49.60
   6   5   2  397.06   49.60
  -6   5  -2  335.17   41.90
  -7  -5  -2   31.40   16.80
  -7  -5  -2  122.59   28.10
  -7  -5  -2   69.39   19.40
  -7   5  -2  105.89   25.80
  -7   5  -2   29.50   23.10
  -7   5  -2   74.89   26.10
  -7  -6   2   77.69   21.80
   7  -6  -2   75.59   53.49
  -7  -6   2  110.69   23.40
   7  -6  -2   75.39   65.19
  -7   6   2  117.59   27.70
  -7   6   2  149.99   31.60
   6  -6  -2  177.48   51.29
   6  -6  -2  103.69   23.10
  -6  -6   2  172.08   26.90
  -6  -6   2  146.09   22.10
  -6  -6   2  146.99   30.70
  -6  -6   2   95.79   21.80
   6   6  -2   91.09   31.80
  -6   6   2  138.89   27.10
  -6   6   2   80.19   23.10
  -6   6   2  128.49   25.40
  -5  -6   2  225.08   25.90
  -5  -6   2  193.28   23.30
  -5  -6   2  195.18   23.30
  -5  -6   2  203.68   32.10
   5  -6  -2  225.18   26.00
  -5   6   2  197.38   35.80
   5   6  -2  161.78   40.60
   5   6  -2  199.08   44.80
  -5   6   2  193.68   26.20
  -5   6   2  178.78   27.90
  -5   6   2  210.38   26.50
   4  -6  -2  156.18   18.80
  -4  -6   2  181.38   21.00
  -4  -6   2  182.08   23.40
   4  -6  -2  224.28   23.70
  -4  -6   2  202.38   26.60
  -4  -6   2  214.18   20.60
   4  -6  -2  225.98   26.40
  -4   6   2  159.28   30.10
  -4   6   2  169.08   23.40
   4   6  -2  161.98   36.40
   4   6  -2  215.58   38.20
  -4   6   2  183.28   21.90
   3  -6  -2  621.14   47.40
  -3  -6   2  453.15   42.50
  -3  -6   2  583.64   49.00
  -3  -6   2  542.85   46.50
  -3  -6   2  472.85   42.30
  -3  -6   2  556.24   42.40
   3  -6  -2  508.55   44.40
  -3  -6   2  629.94   45.80
  -3  -6   2  584.24   47.40
  -3   6   2  503.35   45.40
   3   6  -2  585.04   55.49
  -3   6   2  674.63   55.69
  -3   6   2  612.34   89.49
   3   6  -2  550.44   54.99
   3   6  -2  516.35   56.49
   3   6  -2  548.65   56.69
  -3   6   2  452.85   47.00
  -3   6   2  506.25   56.49
  -3   6   2  519.05   54.09
   2  -6  -2  734.53   62.09
  -2  -6   2  815.72   62.79
  -2  -6   2  795.32   64.39
   2  -6  -2  737.03   61.59
   2  -6  -2  716.53   61.89
   2  -6  -2  741.63   61.39
  -2  -6   2  749.53   60.79
  -2  -6   2  785.52   63.89
  -2   6   2  725.33   85.99
   2   6  -2  860.41   75.49
  -2   6   2  875.41   74.69
  -2   6   2  861.31   90.19
  -2   6   2  873.01   71.59
   2   6  -2  810.32   67.59
   2   6  -2  701.03   68.99
   2   6  -2  825.92   72.59
  -2   6   2  746.33   62.79
  -2   6   2  780.12   70.29
   2   6  -2  810.22   75.39
  -1  -6   2  257.77   25.50
  -1  -6   2  343.07   30.70
  -1  -6   2  284.17   23.60
   1  -6  -2  320.47   26.50
   1  -6  -2  257.87   23.60
   1  -6  -2  289.07   24.20
   1  -6  -2  263.27   23.50
   1  -6  -2  258.97   23.20
   1  -6  -2  262.07   23.70
  -1  -6   2  295.27   24.80
   1  -6  -2  334.37   33.80
  -1  -6   2  358.06   52.99
  -1  -6   2  289.97   23.30
  -1   6   2  260.57   47.40
  -1   6   2  298.67   32.40
   1   6  -2  221.98   35.20
   1   6  -2  281.57   32.90
   1   6  -2  311.97   41.00
   1   6  -2  267.27   23.30
  -1   6   2  294.47   34.30
   1   6  -2  259.67   30.00
  -1   6   2  257.57   49.70
   1   6  -2  229.58   30.50
  -1   6   2  233.08   31.00
   1   6  -2  274.47   23.80
   0  -6  -2  584.94   47.30
   0  -6  -2  616.34   48.30
   0  -6   2  570.44   70.29
   0  -6  -2  540.75   45.00
   0  -6  -2  573.14   45.70
   0  -6   2  573.14   46.00
   0  -6  -2  600.14   52.99
   0  -6  -2  557.84   45.00
   0  -6   2  614.34   47.20
   0  -6  -2  518.05   45.10
   0  -6  -2  580.54   44.80
   0  -6   2  602.94   45.10
   0  -6  -2  591.54   45.60
   0   6   2  509.95   52.29
   0   6   2  568.34   54.99
   0   6  -2  532.15   44.90
   0   6  -2  456.55   50.99
   0   6   2  517.65   65.19
   0   6  -2  529.35   45.20
   0   6  -2  536.75   60.79
   0   6   2  638.84   68.39
   0   6  -2  531.25   53.49
   0   6  -2  577.74   52.39
   0   6   2  586.24   53.69
   0   6  -2  524.85   55.89
  -1  -6  -2 1001.90   91.99
   1  -6   2 1459.75  132.59
  -1  -6  -2 1021.90   93.59
   1  -6   2 1337.57   99.59
  -1  -6  -2 1087.59   92.89
  -1  -6  -2 1242.68   93.59
   1  -6   2 1290.67   94.69
   1  -6   2 1213.08   92.39
  -1  -6  -2 1194.98   92.19
  -1  -6  -2 1198.78   92.59
   1  -6   2 1189.78   92.69
  -1  -6  -2 1155.08   92.99
  -1   6  -2 1271.07  101.89
  -1   6  -2 1156.78   92.79
   1   6   2 1307.07  101.39
   1   6   2 1363.16  115.19
  -1   6  -2 1110.09   99.79
   1   6   2 1197.08  101.59
   1   6   2 1133.19   99.99
  -1   6  -2 1161.58   92.39
  -1   6  -2 1201.08  110.69
  -1   6  -2 1072.69   93.09
   1   6   2 1213.78  116.69
  -2  -6  -2  167.88   15.60
  -2  -6  -2  146.39   12.40
   2  -6   2  144.29   17.20
   2  -6   2  141.29   21.60
  -2  -6  -2  149.29   15.50
  -2  -6  -2  141.59   15.20
  -2  -6  -2  137.69   13.00
  -2  -6  -2  134.99   12.70
  -2   6  -2  138.99   14.20
  -2   6  -2  164.38   24.80
   2   6   2  135.39   20.90
  -2   6  -2  136.89   14.40
   2   6   2  123.59   22.20
  -2   6  -2  141.09   16.30
   2   6   2   71.69   29.40
  -2   6  -2  183.18   34.70
  -2   6  -2  123.09   22.10
  -3  -6  -2  508.45   39.50
  -3  -6  -2  478.15   39.30
   3  -6   2  494.65   46.50
  -3  -6  -2  461.65   39.10
   3  -6   2  491.95   41.30
  -3  -6  -2  447.76   35.50
   3  -6   2  416.26   36.90
  -3   6  -2  446.36   39.70
   3   6   2  458.85   44.00
   3   6   2  355.86   45.50
  -3   6  -2  387.96   47.00
  -3   6  -2  398.66   45.40
  -3   6  -2  408.56   42.60
  -3   6  -2  410.06   37.70
  -3   6  -2  455.05   50.59
  -4  -6  -2  975.30   72.49
  -4  -6  -2  745.83   69.59
  -4  -6  -2 1022.10   80.49
  -4  -6  -2  939.71   72.19
   4  -6   2  908.01   73.89
  -4   6  -2  902.81   73.59
  -4   6  -2  758.22   69.99
  -4   6  -2  695.33   74.39
   4   6   2  929.31   77.59
  -4   6  -2  815.42   79.19
   5  -6   2  126.39   31.00
  -5  -6  -2  150.88   22.60
  -5  -6  -2  174.28   21.80
  -5  -6  -2  128.99   20.10
  -5  -6  -2  117.69   19.60
  -5   6  -2  133.09   25.50
   5   6   2  199.48   32.70
  -5   6  -2  154.58   23.80
  -5   6  -2  219.78   38.70
  -5   6  -2  177.98   26.10
   6  -6   2   15.00   23.90
  -6  -6  -2   49.30   18.20
  -6  -6  -2   34.60   14.50
  -6  -6  -2   16.40   14.40
   6  -6   2    7.40   36.80
  -6   6  -2    9.10   18.90
  -6   6  -2   22.40   19.50
   6   6   2  -44.60   40.50
   6   6   2   20.50   28.10
  -7  -6  -2   98.49   22.50
  -7  -6  -2  102.89   24.50
  -7   6  -2  143.09   35.30
   7  -7  -2    8.70   61.69
   7  -7  -2  -33.80   69.49
  -7  -7   2  134.79   27.90
  -7   7   2   96.89   37.30
   6  -7  -2  161.78   54.19
  -6  -7   2  198.88   27.60
  -6  -7   2  165.58   27.50
  -6  -7   2  160.28   25.40
   6  -7  -2  149.49   29.80
  -6   7   2  164.08   31.20
  -6   7   2  148.59   29.20
   6   7  -2  142.49   40.10
  -5  -7   2  612.94   52.59
  -5  -7   2  619.24   55.09
  -5  -7   2  548.65   53.59
  -5   7   2  540.55   62.59
   5   7  -2  517.05   70.39
   5   7  -2  593.04   74.79
  -5   7   2  645.44   56.59
  -5   7   2  580.84   56.39
  -4  -7   2  486.25   41.90
  -4  -7   2  453.75   43.10
  -4  -7   2  445.36   43.50
   4  -7  -2  531.35   44.60
   4   7  -2  494.55   57.79
   4   7  -2  436.46   58.19
  -4   7   2  420.36   44.90
  -4   7   2  466.75   53.29
   3  -7  -2   16.20    7.30
   3  -7  -2   19.30    8.60
   3  -7  -2   16.70    8.50
  -3  -7   2   25.60    9.70
  -3  -7   2    4.00    8.40
  -3  -7   2   11.80    3.90
   3  -7  -2   20.40   21.70
  -3  -7   2   16.90    7.50
  -3   7   2   27.40   19.70
   3   7  -2   24.20   20.20
  -3   7   2  -23.40   65.19
  -3   7   2   40.20   24.50
   3   7  -2   17.10   20.00
  -3   7   2   11.10   16.50
  -3   7   2    5.30   10.70
  -2  -7   2  144.69   18.20
   2  -7  -2  164.58   15.60
   2  -7  -2  173.08   31.60
   2  -7  -2  170.38   19.00
  -2  -7   2  144.59   18.20
  -2  -7   2  126.49   14.10
  -2  -7   2  149.39   16.30
   2  -7  -2  151.38   15.80
  -2   7   2  220.78   31.10
  -2   7   2  176.08   19.60
   2   7  -2  204.88   32.50
  -2   7   2  199.48   28.00
   2   7  -2  199.68   28.70
  -2   7   2  149.88   26.50
   2   7  -2  104.69   27.70
   2   7  -2  185.38   24.20
   1  -7  -2  648.54   54.09
   1  -7  -2  664.83   54.19
   1  -7  -2  642.34   54.39
  -1  -7   2  623.44   55.89
  -1  -7   2  628.64   56.09
  -1  -7   2  679.13   54.09
   1  -7  -2  811.52   65.29
  -1  -7   2  693.03   55.59
   1  -7  -2  772.12   57.29
   1  -7  -2  730.33   56.19
  -1   7   2  561.24   86.09
  -1   7   2  671.73   66.49
   1   7  -2  573.04   74.19
   1   7  -2  557.34   61.19
  -1   7   2  718.13   64.79
   1   7  -2  716.33   65.99
   1   7  -2  731.23   69.39
   1   7  -2  670.93   60.99
  -1   7   2  610.44   62.89
   0  -7  -2  226.68   22.20
   0  -7   2  315.87   93.69
   0  -7   2  268.27   26.50
   0  -7  -2  226.18   21.70
   0  -7   2  231.08   24.00
   0  -7   2  269.57   22.60
   0  -7  -2  246.18   22.50
   0  -7  -2  261.47   25.20
   0  -7   2  293.17   30.60
   0  -7  -2  256.77   23.50
   0   7  -2  309.47   24.30
   0   7   2  296.77   33.50
   0   7  -2  239.68   32.60
   0   7  -2  265.47   36.30
   0   7   2  227.48   31.60
   0   7   2  258.57   33.70
  -1  -7  -2  135.79   13.40
  -1  -7  -2  157.48   16.30
  -1  -7  -2  170.98   16.10
   1  -7   2  114.59   57.89
  -1  -7  -2  157.78   16.30
   1  -7   2  150.48   14.90
  -1  -7  -2  133.79   15.60
   1  -7   2  162.78   22.80
  -1   7  -2  124.39   23.30
   1   7   2  138.09   47.40
  -1   7  -2  140.09   44.00
  -1   7  -2  133.59   14.80
  -1   7  -2  186.68   30.20
   1   7   2  127.59   25.60
   1   7   2  127.09   26.10
  -1   7  -2  154.78   25.80
   1   7   2  156.98   27.00
  -2  -7  -2  354.56   38.00
   2  -7   2  478.25   41.20
   2  -7   2  402.26   37.20
  -2  -7  -2  478.65   40.10
   2  -7   2  479.35   46.50
  -2  -7  -2  533.35   39.40
  -2  -7  -2  392.56   35.70
  -2  -7  -2  437.96   38.70
  -2   7  -2  536.05   55.49
   2   7   2  474.55   49.20
   2   7   2  373.46   82.09
  -2   7  -2  461.35   48.50
  -2   7  -2  510.95   50.59
  -2   7  -2  390.56   38.50
   2   7   2  487.75   48.20
  -3  -7  -2  806.62   68.39
  -3  -7  -2  962.00   69.29
   3  -7   2  790.82   72.29
   3  -7   2  697.73   66.29
  -3   7  -2  843.92   78.29
   3   7   2  727.43   77.29
  -3   7  -2  785.42   68.69
   3   7   2  882.61   74.49
   3   7   2  845.72   77.49
  -3   7  -2  849.72   79.69
  -3   7  -2  947.31   84.79
   4  -7   2  160.18   24.20
  -4  -7  -2  163.98   20.90
   4  -7   2  180.98   30.90
  -4  -7  -2  158.18   20.10
  -4  -7  -2  164.08   19.50
  -4   7  -2  181.18   38.50
  -4   7  -2  141.29   23.30
   4   7   2  155.58   28.50
  -4   7  -2  128.29   26.60
  -5  -7  -2  112.09   19.20
   5  -7   2   72.29   20.10
   5  -7   2  153.58   42.10
  -5  -7  -2  145.49   22.10
  -5  -7  -2   75.19   17.30
   5   7   2  136.79   31.10
  -5   7  -2  105.19   37.50
  -5   7  -2   84.19   24.30
  -6  -7  -2   98.29   22.10
  -6  -7  -2  168.78   24.90
  -6  -7  -2  162.98   26.80
  -6   7  -2  172.58   33.20
  -6   7  -2  110.89   30.50
   6   7   2  171.98   40.90
  -7  -7  -2   53.89   20.20
  -7  -7  -2   85.69   46.40
  -7  -7  -2   25.10   23.50
  -7   7  -2   93.29   45.00
  -7  -8   2  100.19   27.10
   7  -8  -2   78.89   78.19
  -7  -8   2   90.09   28.30
  -7   8   2  130.09   36.70
   6  -8  -2   32.30   43.20
  -6  -8   2   60.89   20.40
   6  -8  -2  139.29   59.89
  -6  -8   2   98.09   21.70
   6  -8  -2   60.79   31.80
   6   8  -2   45.20   41.50
  -6   8   2   71.29   25.30
   5  -8  -2   15.50   16.60
  -5  -8   2   16.10   15.60
  -5  -8   2   -4.60   11.60
  -5  -8   2   16.80   14.50
   5  -8  -2  -29.90   35.70
   5  -8  -2  -30.50   41.00
  -5   8   2   38.60   19.00
  -5   8   2   60.99   32.40
   5   8  -2  -40.30   47.90
   5   8  -2  -26.40   56.59
  -5   8   2    3.30   20.80
  -4  -8   2   72.79   15.60
  -4  -8   2  121.59   19.50
   4  -8  -2   80.49   39.70
  -4  -8   2   73.29   16.60
   4  -8  -2   89.79   24.30
   4   8  -2  100.39   35.70
  -4   8   2   91.19   30.20
  -4   8   2   60.49   18.70
   4   8  -2   86.99   41.00
  -3  -8   2  118.39   17.50
  -3  -8   2  109.69   15.90
   3  -8  -2  147.29   38.50
  -3  -8   2  123.39   19.00
   3  -8  -2  110.39   18.20
   3   8  -2  118.89   32.90
  -3   8   2   76.49   26.10
  -3   8   2  145.29   32.60
  -3   8   2  106.69   19.20
   3   8  -2  118.79   37.70
   2  -8  -2  277.67   32.00
  -2  -8   2  249.38   23.70
  -2  -8   2  215.68   25.40
   2  -8  -2  236.28   41.40
   2  -8  -2  186.08   39.20
  -2   8   2  257.37   36.20
   2   8  -2  158.58   43.50
  -2   8   2  216.88   52.89
  -2   8   2  272.77   41.60
  -1  -8   2   85.99   13.90
  -1  -8   2   65.79   11.80
   1  -8  -2  106.39   15.60
  -1  -8   2   84.79   11.20
  -1  -8   2  119.99   15.60
  -1  -8   2  106.29   15.60
   1   8  -2   97.39   29.90
   1   8  -2  135.69   44.20
  -1   8   2   65.69   22.10
  -1   8   2   99.99   27.50
   1   8  -2  156.08   32.30
  -1   8   2   68.29   15.50
  -1   8   2  109.99   27.00
   1   8  -2   73.49   22.50
   0  -8  -2  336.27   30.90
   0  -8   2  295.07   29.60
   0  -8  -2  313.17   30.10
   0  -8   2  392.96   33.80
   0  -8  -2  323.97   29.50
   0  -8  -2  360.76   33.40
   0  -8   2  359.16   32.20
   0   8  -2  307.07   40.30
   0   8  -2  219.58   64.89
   0   8   2  315.47  107.79
   0   8  -2  426.76   48.80
   0   8  -2  388.36   44.00
   0   8   2  366.56   43.00
   0   8   2  407.96   43.10
   0   8   2  422.66   45.80
  -1  -8  -2  502.65   45.60
  -1  -8  -2  583.14   46.90
  -1  -8  -2  457.65   43.50
   1  -8   2  606.54   48.70
   1  -8   2  615.64   54.29
   1   8   2  502.35   55.49
  -1   8  -2  541.95   61.29
  -1   8  -2  492.15   56.39
  -1   8  -2  542.55   58.39
   1   8   2  526.25   58.69
  -2  -8  -2  231.88   23.20
  -2  -8  -2  225.98   22.20
  -2  -8  -2  176.68   22.80
   2  -8   2  249.18   32.10
  -2   8  -2  208.98   34.60
  -2   8  -2  183.58   41.80
   2   8   2  158.48   36.10
  -2   8  -2  243.98   64.09
   2   8   2  214.48   37.90
  -3  -8  -2   61.29   14.40
  -3  -8  -2   66.29   14.30
   3  -8   2   94.29   26.50
  -3  -8  -2   83.99   14.40
  -3   8  -2   63.79   28.50
   3   8   2   85.69   31.40
   3   8   2   63.49   20.80
  -3   8  -2   77.69   30.40
   3   8   2   79.19   37.70
  -3   8  -2   59.79   31.20
   4  -8   2  292.47   54.29
  -4  -8  -2  364.16   39.70
  -4  -8  -2  220.48   38.10
   4  -8   2  316.47   35.60
  -4  -8  -2  260.47   30.80
   4   8   2  269.47   39.60
  -4   8  -2  224.98   46.00
   5  -8   2  301.07   47.00
  -5  -8  -2  217.48   27.30
  -5  -8  -2  203.18   28.70
   5  -8   2  214.08   40.40
  -5  -8  -2  206.88   27.10
  -5   8  -2  252.57   49.60
  -5   8  -2  185.18   34.90
   5   8   2  137.79   36.00
  -6  -8  -2   -0.60   18.70
  -6  -8  -2   -4.40   16.60
  -6  -8  -2   21.30   27.30
   6   8   2    1.80   36.30
  -6   8  -2   -7.30   24.90
  -6  -9   2   15.10   23.00
  -6  -9   2   61.19   28.10
   6  -9  -2   44.60   60.49
  -6   9   2    8.00   24.80
   5  -9  -2  391.46   80.29
  -5  -9   2  393.06   52.49
   5  -9  -2  386.26   46.70
   5  -9  -2  528.55  107.99
  -5  -9   2  551.24   55.99
  -5  -9   2  385.76   51.89
  -5   9   2  476.75   69.89
  -5   9   2  347.77   64.09
  -5   9   2  539.55   94.29
   5   9  -2  212.18   86.89
   4  -9  -2  217.98   30.00
  -4  -9   2  197.18   25.90
   4  -9  -2  356.16   63.29
  -4  -9   2  215.68   28.10
  -4  -9   2  219.78   28.70
   4  -9  -2  295.87   59.89
  -4   9   2  223.78   44.00
  -4   9   2  160.08   31.60
   4   9  -2  180.18   52.89
   4   9  -2  142.89   52.49
  -3  -9   2   63.29   16.90
   3  -9  -2  103.09   40.40
  -3  -9   2   74.79   16.80
  -3  -9   2   45.40   12.90
  -3   9   2  132.99   65.79
  -3   9   2   77.79   19.80
   3   9  -2   28.80   31.40
  -3   9   2   63.59   29.40
   3   9  -2   55.99   41.70
  -2  -9   2  191.58   24.70
  -2  -9   2  194.18   25.30
   2  -9  -2  210.78   25.50
  -2  -9   2  220.98   22.90
  -2   9   2  258.07   49.20
   2   9  -2  247.78   43.30
  -2   9   2  185.08   40.70
  -2   9   2  201.98   42.80
   2   9  -2  254.17   46.50
  -1  -9   2  368.66   35.00
   1  -9  -2  404.26   35.80
  -1  -9   2  352.66   34.30
  -1  -9   2  267.37   36.40
   1   9  -2  356.66   47.40
  -1   9   2  311.17   45.60
   1   9  -2  360.46   50.49
  -1   9   2  305.57   38.50
  -1   9   2  381.66   46.80
  -1   9   2  391.76   50.89
   1   9  -2  410.66   52.39
   0  -9  -2   13.70   13.30
   0  -9   2   14.50   10.60
   0  -9   2   -1.10   11.70
   0  -9  -2    6.90   10.20
   0   9  -2   13.70   24.30
   0   9   2   -5.40   12.90
   0   9  -2   13.50   20.60
   0   9   2   20.80   22.30
   0   9   2   20.50   24.70
   0   9  -2   13.40   22.00
   1  -9   2   -9.90   17.70
   1  -9   2   -9.40   10.40
   1  -9   2    1.10   10.60
  -1  -9  -2   10.00    7.30
  -1  -9  -2   22.60   17.40
   1   9   2    4.70   22.00
  -1   9  -2   10.30   25.20
   1   9   2    2.80   14.30
   1   9   2   -3.90   23.10
  -1   9  -2   26.50   27.90
   1   9   2  -11.80   32.00
  -1   9  -2   -9.40   18.50
   2  -9   2  297.07   35.20
   2  -9   2  250.07   30.90
  -2  -9  -2  307.77   30.50
   2  -9   2  308.77   40.30
  -2  -9  -2  336.47   30.00
  -2   9  -2  304.47   50.49
  -2   9  -2  258.37   45.80
   2   9   2  283.47   38.40
   2   9   2  304.17   51.69
   2   9   2  290.17   48.80
  -2   9  -2  344.37   53.09
  -3  -9  -2  480.55   42.90
  -3  -9  -2  356.16   42.80
   3  -9   2  501.85   47.20
  -3   9  -2  452.85   61.29
  -3   9  -2  293.07   63.59
   3   9   2  448.66   49.90
   4  -9   2   50.39   30.50
  -4  -9  -2   -2.80   12.90
  -4  -9  -2  -14.20   16.90
   4  -9   2   43.80   29.10
  -4  -9  -2    1.50   11.00
  -4   9  -2  -14.10   18.90
   4   9   2   16.60   28.20
  -4   9  -2    6.40   31.10
  -5  -9  -2   73.59   19.80
   5  -9   2  141.99   42.60
   5  -9   2   13.90   30.70
  -5  -9  -2   58.19   22.10
   5   9   2  132.39   39.70
  -5   9  -2  125.99   51.89
   5   9   2   99.69   37.20
  -5   9  -2   64.69   26.30
  -6  -9  -2   33.70   32.80
   6  -9   2  136.89   69.79
  -6  -9  -2   66.09   24.30
  -6   9  -2   67.19   42.40
   6   9   2   38.90   55.19
  -5 -10   2   90.29   39.00
   5 -10  -2   84.49   70.29
   5 -10  -2  103.09   34.80
  -5 -10   2   76.59   23.00
  -5  10   2  145.29   80.29
  -5  10   2   27.50   28.80
  -4 -10   2   91.69   28.20
  -4 -10   2   65.49   24.20
  -4 -10   2  166.38   34.30
  -4  10   2  104.89   47.50
  -4  10   2  202.28   54.39
  -4  10   2  214.48   53.59
   4  10  -2   31.50   59.19
   4  10  -2  136.09   86.29
  -3 -10   2  356.36   39.20
  -3 -10   2  376.76   37.00
  -3 -10   2  366.06   36.00
   3  10  -2  463.65   80.49
  -3  10   2  289.27   40.40
   3  10  -2  462.05   66.09
  -3  10   2  341.57   61.29
  -2 -10   2  185.38   32.50
  -2 -10   2   46.40   22.20
  -2 -10   2  115.49   23.30
   2 -10  -2  113.19   21.90
  -2  10   2  110.49   35.70
  -2  10   2  101.79   39.50
   2  10  -2   49.30   32.20
  -2  10   2   48.60   35.70
   2  10  -2  104.49   39.80
  -1 -10   2    6.90   14.70
  -1 -10   2   13.00   10.60
  -1 -10   2   19.10   13.10
   1 -10  -2  -12.10   11.50
  -1  10   2    9.60   27.20
   1  10  -2   22.80   25.80
  -1  10   2   26.10   28.60
  -1  10   2   25.60   47.50
   1  10  -2   14.10   44.30
   0 -10  -2  215.48   26.30
   0 -10   2  282.07   34.70
   0 -10   2  270.97   30.20
   0 -10   2  296.67   31.70
   0  10  -2  372.96   58.59
   0  10   2  297.87   48.90
   0  10  -2  292.17   52.89
   0  10   2  256.47   49.20
   0  10   2  241.38   39.60
   0  10   2  289.47   46.50
   0  10  -2  294.97   51.69
  -1 -10  -2  439.66   41.50
   1 -10   2  429.46   44.30
   1 -10   2  344.27   40.50
  -1 -10  -2  480.35   42.20
   1  10   2  352.76   55.39
  -1  10  -2  459.75   79.19
  -1  10  -2  341.17   55.79
   1  10   2  339.67   49.00
  -1  10  -2  640.34   95.89
   1  10   2  488.65   63.49
  -2 -10  -2   23.20   21.10
  -2 -10  -2   11.70   10.80
   2 -10   2   -5.90   16.80
   2 -10   2   22.20   22.90
   2  10   2   39.20   44.50
  -2  10  -2   62.39   38.40
  -2  10  -2   55.59   42.30
  -2  10  -2    8.30   28.50
   2  10   2   44.30   23.80
   2  10   2   13.80   33.10
  -3 -10  -2  106.09   20.70
   3 -10   2   78.99   25.30
   3 -10   2  114.29   32.30
  -3 -10  -2   74.29   15.90
  -3  10  -2   73.19   45.50
  -3  10  -2   56.89   35.50
   3  10   2   93.99   28.60
  -3  10  -2   63.59   24.50
  -3  10  -2   82.39   60.09
  -4 -10  -2  256.37   31.70
   4 -10   2  187.78   38.50
  -4 -10  -2  236.08   27.60
   4  10   2  148.19   42.20
  -4  10  -2  284.57   40.90
  -4  10  -2  287.07   54.89
  -5 -10  -2   59.29   19.90
  -5 -10  -2   66.39   20.70
   5  10   2  104.19   39.90
  -5  10  -2   35.00   29.70
  -5  10  -2  197.58   66.09
  -4 -11   2   62.09   31.00
  -4 -11   2   26.30   21.30
   4  11  -2   42.00  126.69
  -4  11   2   26.50   32.50
   3 -11  -2   65.79   32.90
  -3 -11   2   25.60   18.90
  -3 -11   2   49.30   19.60
  -3 -11   2   44.70   24.90
   3  11  -2   44.60   56.59
  -3  11   2   73.99   27.70
   3  11  -2   11.10   56.99
  -3  11   2   76.99   41.50
  -3  11   2   59.79   55.99
  -2 -11   2   96.29   29.00
   2 -11  -2  106.69   24.30
  -2 -11   2   93.79   22.10
  -2 -11   2   93.99   27.20
  -2  11   2   82.09   48.40
   2  11  -2   55.29   41.60
  -2  11   2   93.69   30.80
   2  11  -2  112.99   55.99
  -2  11   2   83.79   38.50
   1 -11  -2  391.56   43.90
  -1 -11   2  464.25   40.50
  -1 -11   2  419.56   42.20
  -1  11   2  395.36   62.39
  -1  11   2  325.27   66.69
   1  11  -2  288.27   61.69
   1  11  -2  389.56   66.99
  -1  11   2  438.66   64.49
   0 -11   2   60.49   21.20
   0  11   2   61.39   39.60
   0  11  -2   64.39   39.60
   0  11  -2   53.69   47.90
   0  11   2   45.00   39.40
   0  11   2   70.69   47.30
   0  11  -2   63.29   42.20
  -1 -11  -2  135.49   19.80
   1 -11   2   90.89   26.30
   1  11   2  189.88   39.30
  -1  11  -2  146.89   49.00
   1  11   2  112.39   39.60
  -1  11  -2  180.88   50.19
   1  11   2  200.18   55.29
  -1  11  -2  203.78   54.39
  -2 -11  -2  133.49   22.80
   2 -11   2  168.98   37.90
   2  11   2   19.90   58.89
   2  11   2  149.99   78.29
  -2  11  -2  122.79   69.09
  -2  11  -2  142.69   81.69
  -2  11  -2   73.59   65.59
   2  11   2   33.10   37.30
   3 -11   2  102.39   30.40
  -3 -11  -2  128.49   23.90
  -3  11  -2   55.99   39.70
  -3  11  -2  144.29   33.50
  -3  11  -2  101.29   55.69
   3  11   2  198.98   45.50
  -4 -11  -2    8.60   23.40
  -4 -11  -2    8.50   15.70
  -4  11  -2   17.00   28.50
   4  11   2   29.30   31.60
  -4  11  -2   60.59   46.40
  -3 -12   2   78.99   26.30
  -3  12   2   48.30   45.80
   3  12  -2  159.18  106.49
  -2 -12   2   75.69   27.70
  -2 -12   2   99.79   40.80
  -2  12   2  182.28   67.69
  -2  12   2   38.10   69.29
   2  12  -2  165.68  101.79
   2  12  -2  111.19   96.29
  -1 -12   2   37.50   29.20
  -1 -12   2   36.10   17.50
   1 -12  -2   -0.20   12.00
   1  12  -2   20.60   47.20
  -1  12   2   39.50   50.59
  -1  12   2  -97.39   65.59
  -1  12   2   36.40   46.80
   1  12  -2  -57.89   66.69
   0 -12   2   27.90   17.00
   0 -12  -2   70.69   17.20
   0  12  -2   46.70   69.69
   0  12   2   67.59   53.39
   0  12   2  112.19   52.89
   0  12  -2   88.19   57.09
   0  12  -2  147.79   55.59
  -1  12  -2   29.30  107.79
   1  12   2  122.29   58.79
  -1  12  -2   76.49   49.50
  -1  12  -2   81.99   68.19
  -2 -12  -2   -1.80   21.40
  -2  12  -2   16.00   65.19
  -2  12  -2  -30.70   69.99
  -3 -12  -2    9.90   20.20
  -3  12  -2   32.50   66.49
  -3  12  -2    9.00   35.40
   0 -13   2   33.50   24.90
   0 -13  -2   19.10   20.60
   0  13  -2  184.08   99.49
  -8   0   3  660.73   65.39
  -8   0   3  464.85   59.99
  -8   0   3  544.95   57.39
  -7   0   3   48.50   32.80
  -7   0   3   48.60   18.80
  -7   0   3   96.59   31.60
   7   0  -3   97.09   35.60
  -6   0   3   84.29   17.30
  -6   0   3   86.49   18.30
  -6   0   3   69.89   17.50
   6   0  -3  103.29   32.30
  -6   0   3   61.69   19.90
   6   0  -3   91.29   26.90
  -5   0   3  683.53   54.99
  -5   0   3  665.03   56.39
  -5   0   3  599.94   56.99
  -5   0   3  732.93   55.59
  -5   0   3  586.14   55.89
  -4   0   3 1268.17   97.39
   4   0  -3 1273.47   94.39
  -4   0   3 1142.49   98.79
  -4   0   3 1156.38   95.99
  -4   0   3 1282.27   97.59
   4   0  -3 1194.18   95.69
  -4   0   3 1292.17   98.39
   4   0  -3 1212.78   94.09
  -4   0   3 1157.38   99.29
  -4   0   3 1219.18   97.59
   4   0  -3 1302.77   94.29
  -4   0   3 1281.67   98.59
   4   0  -3 1210.68   94.19
  -3   0   3   24.50    5.60
   3   0  -3   35.90    4.50
   3   0  -3   57.79   14.10
  -3   0   3   22.10    6.80
  -3   0   3   19.50    6.10
   3   0  -3   33.70    3.30
  -3   0   3   28.10    3.50
  -3   0   3   39.80    9.30
  -3   0   3   32.60    7.50
  -3   0   3   26.70    3.30
  -3   0   3   31.70    5.30
  -3   0   3   39.50    7.20
   3   0  -3   30.50   10.00
  -3   0   3   18.60    7.50
   3   0  -3   34.40    3.20
  -3   0   3   40.50    7.40
   2   0  -3   75.09   12.60
  -2   0   3   85.29    7.00
  -2   0   3   81.09   10.30
  -2   0   3   71.89    8.20
  -2   0   3   72.89   10.10
  -2   0   3   65.89    9.20
  -2   0   3   84.39    7.10
  -2   0   3   64.99    7.50
   2   0  -3   76.39    6.90
  -2   0   3   72.29    8.70
  -2   0   3   85.29   12.20
  -2   0   3   82.89    9.10
   2   0  -3   91.09    6.90
   2   0  -3   93.79   13.80
   2   0  -3   85.09   14.30
   2   0  -3   87.69    6.80
   1   0  -3 2825.22  255.37
  -1   0   3 3629.04  259.67
   1   0  -3 3471.75  259.27
  -1   0   3 3419.46  256.27
   1   0  -3 3332.37  259.87
   0   0   3 3476.45  253.37
   0   0  -3 3322.57  256.57
   0   0  -3 3008.40  250.87
   0   0  -3 3379.76  254.87
   0   0   3 3660.73  256.57
   0   0  -3 3353.96  256.67
   0   0   3 2850.41  255.97
  -1   0  -3  141.79   17.10
   1   0   3  145.19   15.30
   1   0   3  141.59   14.90
  -1   0  -3  171.18   21.90
  -1   0  -3  152.48   18.20
  -1   0  -3  157.78   14.10
  -1   0  -3  172.68   13.10
   1   0   3  183.68   16.40
  -1   0  -3  136.19   13.60
  -1   0  -3  160.28   19.60
  -1   0  -3  169.38   12.90
   1   0   3  186.98   18.80
  -1   0  -3  139.49   13.80
  -2   0  -3 2694.83  243.18
  -2   0  -3 2926.41  244.48
  -2   0  -3 2907.51  244.08
  -2   0  -3 3447.95  249.97
  -2   0  -3 3348.17  241.88
  -2   0  -3 3123.79  243.38
   2   0   3 2930.91  244.18
  -2   0  -3 3504.05  243.68
   2   0   3 3003.20  243.78
   2   0   3 3334.57  244.48
   2   0   3 3479.65  249.08
  -2   0  -3 3335.37  242.08
  -3   0  -3 1179.48   89.39
  -3   0  -3 1117.19   89.19
  -3   0  -3 1145.59   94.69
  -3   0  -3 1257.97   89.99
  -3   0  -3 1085.99   87.29
  -3   0  -3 1052.19   87.59
   3   0   3 1281.67   87.19
   3   0   3 1079.69   95.49
   3   0   3 1110.79   89.89
   3   0   3 1026.80   89.99
  -3   0  -3 1085.79   89.69
  -3   0  -3 1160.18   91.29
  -3   0  -3 1122.89   89.99
  -4   0  -3  487.25   41.90
  -4   0  -3  556.14   41.80
   4   0   3  495.45   38.20
  -4   0  -3  467.95   42.40
  -4   0  -3  500.05   43.80
   4   0   3  510.95   38.00
  -4   0  -3  519.35   42.50
   4   0   3  462.35   42.50
  -4   0  -3  460.35   41.40
   4   0   3  465.55   41.60
   4   0   3  457.85   47.70
  -4   0  -3  465.35   38.20
  -4   0  -3  536.35   42.20
  -4   0  -3  461.75   38.00
  -5   0  -3  465.45   41.60
  -5   0  -3  405.66   38.40
  -5   0  -3  453.95   39.90
   5   0   3  400.86   45.80
   5   0   3  423.66   41.30
  -5   0  -3  392.56   39.80
  -5   0  -3  458.05   40.10
   6   0   3  502.15   49.90
  -6   0  -3  457.75   46.10
  -6   0  -3  511.55   46.40
  -6   0  -3  479.25   50.79
  -6   0  -3  551.74   50.49
   6   0   3  475.15   57.49
  -7   0  -3   36.20   20.40
  -7   0  -3   18.10   22.70
   7   0   3   43.70   52.79
  -7   0  -3   31.90   14.60
  -8   0  -3   58.49   35.00
  -8   0  -3  157.78   26.90
  -8  -1   3   38.10   27.30
   8  -1  -3    2.10   46.20
  -8  -1   3    2.50   31.50
  -8  -1   3   42.40   23.90
  -8  -1   3   16.80   22.60
  -8   1   3   68.69   32.70
  -8   1   3   47.40   24.40
  -8   1   3   34.60   27.20
  -7  -1   3    2.80   25.50
   7  -1  -3   20.70   38.60
   7  -1  -3   37.50   32.40
  -7  -1   3   10.60   27.50
  -7  -1   3  -22.40   25.40
  -7  -1   3  -19.10   24.60
  -7  -1   3   15.50   19.80
  -7   1   3  -19.40   18.80
  -7   1   3   15.80   18.80
  -7   1   3   14.20   18.70
  -6  -1   3  729.43   62.69
  -6  -1   3  654.73   59.49
  -6  -1   3  635.74   60.59
  -6  -1   3  699.83   58.99
  -6  -1   3  646.84   57.69
  -6   1   3  601.74   56.79
  -6   1   3  621.04   59.29
  -6   1   3  608.54   60.59
   6   1  -3  647.04   68.89
  -6   1   3  659.63   56.69
   6   1  -3  739.03   68.49
  -6   1   3  654.53   59.29
  -5  -1   3   97.29   14.00
  -5  -1   3  110.49   14.30
  -5  -1   3   75.99   13.70
  -5  -1   3  106.19   15.30
  -5  -1   3   88.59   17.10
   5  -1  -3  106.59   12.90
  -5  -1   3  102.69   13.00
  -5  -1   3  101.79   16.40
  -5   1   3   82.99   14.10
   5   1  -3   76.49   31.10
  -5   1   3  114.29   16.00
  -5   1   3   92.49   15.90
   5   1  -3  147.49   23.60
  -5   1   3   95.39   15.80
  -4  -1   3   46.30   10.00
   4  -1  -3   50.79    4.40
  -4  -1   3   63.49   10.60
  -4  -1   3   33.20    7.50
   4  -1  -3   80.89   19.40
   4  -1  -3   40.70    7.10
  -4  -1   3   43.20    9.50
  -4  -1   3   39.50   10.40
   4  -1  -3   38.00    4.70
  -4  -1   3   45.20    9.10
  -4  -1   3   41.70    8.00
   4  -1  -3   38.30    5.50
   4  -1  -3   48.50    4.50
  -4   1   3   45.20   10.20
   4   1  -3   72.99   18.90
  -4   1   3   41.50   10.00
  -4   1   3   43.70    9.90
  -4   1   3   50.59    8.80
   4   1  -3   79.79   17.70
  -4   1   3   54.69   13.70
  -4   1   3   40.30    8.20
  -4   1   3   39.20   15.10
  -4   1   3   42.00    7.00
  -3  -1   3 1206.58  105.09
   3  -1  -3 1348.67  107.59
  -3  -1   3 1302.27  100.39
  -3  -1   3 1303.67  102.79
  -3  -1   3 1368.16  101.59
   3  -1  -3 1463.45   98.79
  -3  -1   3 1296.37   99.29
  -3  -1   3 1443.16  101.89
   3  -1  -3 1353.86   99.99
  -3  -1   3 1347.57  101.19
  -3  -1   3 1281.07   98.79
  -3  -1   3 1293.27   98.69
  -3  -1   3 1297.47  102.29
  -3   1   3 1113.39   98.89
  -3   1   3 1193.78  101.39
   3   1  -3 1286.57   98.59
  -3   1   3 1299.67  100.29
  -3   1   3 1126.59   99.09
  -3   1   3 1272.17   99.19
   3   1  -3 1191.28   98.59
  -3   1   3 1247.38  101.59
   3   1  -3 1242.68  103.69
   3   1  -3 1323.07   98.79
  -3   1   3 1291.57  106.59
  -3   1   3 1278.37  102.09
  -3   1   3 1331.07  100.89
  -3   1   3 1312.57  101.69
  -2  -1   3 1183.28  106.09
  -2  -1   3 1547.35  105.29
  -2  -1   3 1415.76  109.99
  -2  -1   3 1347.87  106.79
  -2  -1   3 1245.78  106.69
  -2  -1   3 1462.25  107.09
   2  -1  -3 1505.75  105.29
  -2  -1   3 1275.47  106.59
  -2  -1   3 1504.85  106.99
   2  -1  -3 1490.95  105.39
  -2  -1   3 1434.96  105.39
   2  -1  -3 1256.07  112.09
  -2  -1   3 1199.68  107.49
   2  -1  -3 1290.47  105.99
  -2   1   3 1336.87  105.39
  -2   1   3 1319.67  105.59
  -2   1   3 1249.07  105.69
  -2   1   3 1204.58  107.69
  -2   1   3 1292.37  106.89
   2   1  -3 1522.15  111.39
   2   1  -3 1578.94  110.99
  -2   1   3 1434.96  105.79
  -2   1   3 1454.25  106.79
  -2   1   3 1275.57  105.89
   2   1  -3 1553.54  105.29
  -2   1   3 1422.06  107.79
   2   1  -3 1347.47  110.39
  -2   1   3 1530.95  112.99
  -2   1   3 1192.98  105.09
  -1  -1   3   31.80    7.10
  -1  -1   3   25.40    5.90
   1  -1  -3   33.20   10.80
  -1  -1   3   28.80    4.80
   1  -1  -3   32.30   11.70
  -1  -1   3   26.60    2.80
   1  -1  -3   20.60    3.80
  -1  -1   3   20.60    5.00
  -1  -1   3   29.70    5.40
  -1  -1   3   24.50    7.60
   1  -1  -3   25.60    5.90
   1  -1  -3   34.40    9.50
  -1  -1   3   25.40    2.80
   1  -1  -3   23.30    2.60
  -1  -1   3   23.30    5.90
   1  -1  -3   23.50    2.70
   1   1  -3   16.60    5.70
  -1   1   3    8.40    7.50
   1   1  -3   22.80   10.90
  -1   1   3   22.20    4.40
   1   1  -3   16.80    2.70
   1   1  -3   26.30   10.60
  -1   1   3   17.40    3.10
   1   1  -3   17.80    2.80
  -1   1   3   14.50    4.30
  -1   1   3   14.80    5.80
   1   1  -3   15.70   10.30
  -1   1   3   17.30    3.00
  -1   1   3   21.00    4.80
  -1   1   3   22.30    5.90
   0  -1   3 2104.29  170.88
   0  -1  -3 2051.69  175.08
   0  -1  -3 1918.81  171.28
   0  -1   3 2501.75  175.68
   0  -1   3 1992.60  171.58
   0  -1   3 2512.35  169.28
   0  -1  -3 2186.38  169.58
   0  -1   3 1889.91  169.08
   0  -1  -3 2287.87  172.38
   0  -1   3 2532.55  169.48
   0  -1  -3 2225.98  169.38
   0  -1  -3 1946.61  173.48
   0   1  -3 2281.87  174.18
   0   1  -3 2398.16  174.88
   0   1   3 1986.20  170.38
   0   1  -3 1986.00  174.88
   0   1   3 2280.77  170.98
   0   1   3 2533.85  169.48
   0   1   3 2102.99  171.18
   0   1  -3 2433.86  169.58
   0   1   3 2394.46  175.78
  -1  -1  -3  240.88   19.80
   1  -1   3  257.77   22.00
  -1  -1  -3  246.28   19.90
  -1  -1  -3  229.78   25.00
   1  -1   3  211.68   20.60
   1  -1   3  241.58   18.80
   1  -1   3  215.58   20.70
  -1  -1  -3  280.47   18.90
   1  -1   3  232.78   25.30
  -1  -1  -3  255.87   19.80
  -1  -1  -3  205.48   20.20
   1  -1   3  214.08   23.10
  -1  -1  -3  239.28   27.00
  -1  -1  -3  203.18   21.30
  -1   1  -3  212.98   20.10
  -1   1  -3  246.38   26.40
  -1   1  -3  230.78   20.50
  -1   1  -3  255.97   19.30
   1   1   3  227.68   21.20
   1   1   3  292.77   25.30
  -1   1  -3  227.68   22.10
   1   1   3  199.58   26.50
  -1   1  -3  247.78   19.10
   1   1   3  235.48   21.40
  -1   1  -3  250.27   24.50
  -1   1  -3  251.67   24.30
  -2  -1  -3  307.77   28.20
  -2  -1  -3  349.47   34.80
   2  -1   3  395.16   27.70
  -2  -1  -3  375.66   29.50
  -2  -1  -3  380.76   27.80
  -2  -1  -3  340.47   29.70
   2  -1   3  373.66   31.30
   2  -1   3  326.57   30.10
  -2  -1  -3  322.37   30.20
   2  -1   3  358.96   29.90
   2  -1   3  340.77   36.20
  -2  -1  -3  381.66   27.70
   2  -1   3  386.26   27.80
   2  -1   3  356.76   35.70
  -2  -1  -3  332.17   29.70
  -2  -1  -3  385.86   29.50
  -2   1  -3  337.57   27.80
   2   1   3  390.66   27.70
  -2   1  -3  292.67   29.20
  -2   1  -3  321.17   28.50
  -2   1  -3  355.46   32.40
  -2   1  -3  332.07   28.00
   2   1   3  347.27   31.10
  -2   1  -3  320.07   33.40
  -2   1  -3  334.17   33.20
   2   1   3  320.57   30.90
   2   1   3  324.47   30.40
   2   1   3  384.36   27.80
   2   1   3  379.56   33.80
   3  -1   3  372.56   26.40
  -3  -1  -3  324.37   26.20
   3  -1   3  291.47   33.50
   3  -1   3  342.47   38.80
  -3  -1  -3  336.47   28.90
  -3  -1  -3  332.37   29.20
  -3  -1  -3  337.77   30.20
  -3  -1  -3  340.67   28.80
   3  -1   3  338.77   31.10
   3  -1   3  313.27   28.70
   3  -1   3  295.47   29.20
  -3  -1  -3  296.57   27.80
  -3  -1  -3  364.66   29.90
  -3  -1  -3  321.87   28.30
  -3   1  -3  305.07   28.90
   3   1   3  322.87   30.80
   3   1   3  317.77   29.50
  -3   1  -3  342.17   26.70
  -3   1  -3  351.06   34.50
  -3   1  -3  271.47   28.90
  -3   1  -3  326.37   26.70
   3   1   3  375.66   37.00
  -3   1  -3  338.27   28.40
  -3   1  -3  337.37   30.70
   3   1   3  362.66   26.30
  -3   1  -3  365.66   29.70
  -4  -1  -3  793.92   61.59
   4  -1   3  676.83   62.09
  -4  -1  -3  732.53   59.89
  -4  -1  -3  698.23   56.79
  -4  -1  -3  840.32   61.39
   4  -1   3  755.52   72.89
  -4  -1  -3  813.22   61.69
   4  -1   3  840.62   57.39
   4  -1   3  749.33   60.99
  -4  -1  -3  833.62   60.89
   4  -1   3  727.43   60.19
  -4  -1  -3  750.92   63.19
   4  -1   3  691.23   66.19
  -4  -1  -3  709.43   56.69
  -4  -1  -3  757.42   61.49
   4  -1   3  799.62   57.49
  -4  -1  -3  804.82   62.99
  -4   1  -3  822.52   63.59
  -4   1  -3  809.72   61.69
  -4   1  -3  705.83   57.49
  -4   1  -3  715.13   67.89
  -4   1  -3  747.93   60.49
   4   1   3  714.63   56.69
  -4   1  -3  631.04   60.89
   4   1   3  701.23   61.29
   4   1   3  645.44   56.79
   4   1   3  736.83   62.29
  -4   1  -3  678.83   60.99
  -4   1  -3  702.93   57.69
   4   1   3  694.03   63.09
  -4   1  -3  696.93   60.39
  -5  -1  -3  345.77   33.60
   5  -1   3  294.07   38.40
  -5  -1  -3  385.76   31.70
  -5  -1  -3  377.06   35.10
   5  -1   3  341.97   34.40
  -5  -1  -3  335.27   31.30
  -5  -1  -3  321.27   33.40
  -5  -1  -3  296.47   34.90
   5   1   3  296.77   40.00
   5   1   3  312.97   34.00
  -5   1  -3  330.07   32.60
   5   1   3  316.97   32.70
  -5   1  -3  333.07   33.10
  -5   1  -3  338.97   34.10
  -5   1  -3  302.67   34.80
  -5   1  -3  393.46   35.60
   6  -1   3   37.40   25.30
  -6  -1  -3   46.60   16.10
  -6  -1  -3   17.80   19.00
  -6  -1  -3   39.00   14.90
  -6  -1  -3   50.89   13.80
   6  -1   3   50.59   16.70
  -6   1  -3   45.80   16.40
   6   1   3   42.10   17.10
   6   1   3   51.29   25.60
  -6   1  -3   42.90   16.80
  -6   1  -3   10.80   14.80
  -6   1  -3   48.30   14.00
   7  -1   3  -16.00   24.90
  -7  -1  -3   29.20   15.10
  -7  -1  -3    2.80   19.90
  -7  -1  -3   19.40   23.00
  -7   1  -3    5.90   14.30
   7   1   3   98.19   34.10
  -7   1  -3   40.00   20.00
  -8  -1  -3  236.08   46.80
  -8  -1  -3  263.77   38.20
  -8   1  -3  263.87   45.80
  -8   1  -3  259.77   39.10
  -8  -2   3  188.28   33.90
  -8  -2   3  167.78   30.30
   8  -2  -3  235.08   69.79
  -8  -2   3  164.78   35.40
   8  -2  -3  311.57   67.59
  -8   2   3  187.68   40.00
  -8   2   3  150.38   32.50
  -7  -2   3  338.87   37.70
  -7  -2   3  311.67   37.00
   7  -2  -3  338.97   70.59
   7  -2  -3  451.05   64.79
  -7  -2   3  368.16   43.90
  -7  -2   3  275.47   36.20
  -7  -2   3  236.18   45.00
  -7  -2   3  366.56   41.00
  -7   2   3  316.87   39.10
  -7   2   3  315.07   39.00
  -6  -2   3   26.00   11.60
  -6  -2   3   13.30   10.10
  -6  -2   3    7.10   11.90
  -6  -2   3   15.10   11.90
  -6  -2   3    8.90   13.50
   6  -2  -3   22.00   25.70
   6  -2  -3   18.20   22.20
  -6  -2   3   17.70   11.50
  -6  -2   3    2.20   14.90
  -6   2   3  -12.00    9.20
   6   2  -3   76.39   28.10
  -6   2   3   20.40   13.20
   6   2  -3   -0.60   25.20
   6   2  -3    3.90   22.30
  -6   2   3    7.40   12.70
  -6   2   3   15.00   12.50
  -5  -2   3  420.96   37.90
   5  -2  -3  391.56   34.80
  -5  -2   3  314.97   35.30
   5  -2  -3  330.77   31.20
  -5  -2   3  394.46   36.20
  -5  -2   3  414.76   35.10
  -5   2   3  392.16   35.50
  -5   2   3  434.06   38.60
  -5   2   3  385.76   48.10
   5   2  -3  406.06   44.10
   5   2  -3  415.76   42.80
  -5   2   3  455.35   38.20
  -5   2   3  416.06   35.30
  -5   2   3  417.26   38.10
  -4  -2   3 2430.26  206.08
  -4  -2   3 2734.73  204.98
   4  -2  -3 2682.83  202.78
   4  -2  -3 2619.74  202.98
  -4  -2   3 2415.16  206.38
  -4  -2   3 2382.76  203.78
   4  -2  -3 2756.02  204.58
   4  -2  -3 2738.43  202.28
   4  -2  -3 2745.33  202.48
  -4  -2   3 2631.74  205.88
  -4   2   3 2837.92  205.08
  -4   2   3 2388.26  213.78
  -4   2   3 2625.84  213.08
  -4   2   3 2500.55  205.48
  -4   2   3 2674.73  206.98
  -4   2   3 2769.72  207.18
   4   2  -3 3003.80  211.98
  -3  -2   3  208.18   19.80
  -3  -2   3  262.87   21.20
   3  -2  -3  237.28   17.80
  -3  -2   3  232.68   21.60
  -3  -2   3  210.48   23.10
  -3  -2   3  214.88   20.50
  -3  -2   3  245.18   17.40
   3  -2  -3  251.37   18.30
   3  -2  -3  230.78   18.20
  -3  -2   3  231.88   22.00
   3  -2  -3  244.38   19.80
  -3  -2   3  208.98   18.80
   3  -2  -3  218.38   18.40
   3   2  -3  228.28   24.50
  -3   2   3  184.88   20.80
  -3   2   3  221.58   29.40
  -3   2   3  200.08   21.10
  -3   2   3  179.38   19.10
   3   2  -3  199.28   17.50
   3   2  -3  237.48   26.90
  -3   2   3  205.08   21.20
   3   2  -3  228.08   25.80
   3   2  -3  197.78   17.40
   3   2  -3  209.38   22.90
  -2  -2   3  210.38   18.70
   2  -2  -3  236.78   18.70
  -2  -2   3  205.38   24.00
  -2  -2   3  227.58   20.30
  -2  -2   3  216.68   20.60
   2  -2  -3  237.28   19.70
   2  -2  -3  236.78   18.50
   2  -2  -3  227.68   28.10
  -2  -2   3  222.38   20.60
  -2  -2   3  206.68   19.80
  -2  -2   3  259.27   20.70
  -2  -2   3  248.48   20.80
  -2   2   3  258.67   21.30
  -2   2   3  249.38   20.30
  -2   2   3  213.58   18.60
   2   2  -3  251.77   25.70
   2   2  -3  218.38   24.00
  -2   2   3  227.58   18.90
   2   2  -3  252.87   26.50
   2   2  -3  262.17   24.00
  -2   2   3  198.58   22.70
  -2   2   3  234.58   19.20
  -2   2   3  216.98   20.50
  -2   2   3  245.88   28.50
  -2   2   3  241.68   18.50
  -2   2   3  209.78   19.40
   2   2  -3  232.88   18.50
   2   2  -3  240.48   18.40
  -1  -2   3 3491.75  275.77
  -1  -2   3 3720.83  268.87
  -1  -2   3 3704.23  268.77
  -1  -2   3 3288.47  269.37
  -1  -2   3 3558.04  270.67
  -1  -2   3 3529.35  270.37
  -1  -2   3 3780.32  270.27
   1  -2  -3 3360.86  276.97
  -1  -2   3 3259.47  270.57
   1   2  -3 3395.56  273.67
  -1   2   3 3744.83  277.77
   1   2  -3 3547.15  274.57
   1   2  -3 3423.96  274.77
  -1   2   3 3434.86  269.17
   1   2  -3 3984.80  274.97
  -1   2   3 3971.60  273.27
  -1   2   3 2982.50  269.17
  -1   2   3 3285.37  270.27
   0  -2  -3 2191.98  166.48
   0  -2   3 2273.27  168.78
   0  -2   3 2007.30  169.08
   0  -2  -3 2067.69  166.58
   0  -2   3 1973.20  167.78
   0  -2   3 2211.58  174.18
   0  -2  -3 2089.29  172.18
   0  -2   3 2146.99  166.38
   0  -2  -3 2041.40  170.28
   0  -2   3 2192.38  167.68
   0  -2   3 2209.48  166.48
   0  -2  -3 2119.39  174.28
   0   2  -3 2178.18  172.68
   0   2  -3 2472.45  173.38
   0   2  -3 2196.58  166.58
   0   2   3 1904.21  166.18
   0   2  -3 2301.27  172.38
   0   2   3 2288.67  169.48
   0   2  -3 2194.88  173.18
   0   2   3 1919.31  168.28
   0   2   3 2271.17  166.78
   0   2   3 2372.16  166.58
   0   2   3 2123.09  168.28
   0   2  -3 2353.66  172.48
   0   2  -3 2355.16  170.48
   0   2  -3 2194.18  166.68
  -1  -2  -3  837.42   61.69
  -1  -2  -3  909.01   60.89
   1  -2   3  793.12   60.99
   1  -2   3  785.02   62.39
   1  -2   3  805.02   63.69
  -1  -2  -3  680.63   63.69
  -1  -2  -3  874.41   61.89
   1  -2   3  831.02   70.49
  -1  -2  -3  900.31   60.69
  -1  -2  -3  776.32   61.59
   1  -2   3  731.33   64.89
  -1  -2  -3  735.23   68.19
  -1  -2  -3  720.43   61.49
   1  -2   3  758.72   62.59
   1  -2   3  796.82   60.89
   1  -2   3  651.53   62.19
   1   2   3  811.12   60.89
  -1   2  -3  825.12   69.09
   1   2   3  731.63   65.69
  -1   2  -3  819.82   66.99
  -1   2  -3  769.52   63.59
  -1   2  -3  737.23   65.29
   1   2   3  812.82   61.09
  -1   2  -3  801.52   61.09
  -1   2  -3  822.42   70.69
  -1   2  -3  800.32   61.29
   1   2   3  759.32   67.49
   1   2   3  784.42   62.99
   1   2   3  784.72   63.49
   1   2   3  752.62   63.69
  -2  -2  -3  941.01   75.09
  -2  -2  -3  930.51   74.79
  -2  -2  -3 1010.50   74.39
  -2  -2  -3  947.91   74.39
   2  -2   3  955.90   74.39
  -2  -2  -3  921.41   74.89
  -2  -2  -3 1028.70   74.39
   2  -2   3  888.51   78.29
   2  -2   3  902.01   83.79
   2  -2   3  960.90   72.89
  -2  -2  -3  915.21   80.39
   2  -2   3  813.72   75.09
   2  -2   3  953.00   76.19
   2  -2   3  948.41   74.89
   2  -2   3  967.90   72.69
  -2  -2  -3  973.40   72.79
  -2   2  -3  940.61   73.19
   2   2   3  915.61   76.29
  -2   2  -3  927.61   72.99
  -2   2  -3  909.01   72.89
   2   2   3  969.40   72.79
  -2   2  -3  943.21   77.29
   2   2   3 1052.59   79.59
   2   2   3  999.50   72.69
   2   2   3  920.11   75.79
  -2   2  -3  904.21   74.19
   2   2   3  898.91   73.79
  -2   2  -3 1023.90   79.69
  -2   2  -3  858.31   75.79
  -3  -2  -3  737.33   55.69
  -3  -2  -3  717.23   54.29
  -3  -2  -3  681.63   56.69
   3  -2   3  689.13   57.79
  -3  -2  -3  678.73   61.39
  -3  -2  -3  666.93   52.99
  -3  -2  -3  710.33   55.89
  -3  -2  -3  720.63   56.79
   3  -2   3  681.53   55.69
   3  -2   3  652.13   60.49
  -3  -2  -3  739.03   56.09
   3  -2   3  673.63   53.39
  -3  -2  -3  676.73   55.59
  -3  -2  -3  658.13   52.89
   3  -2   3  618.54   56.79
   3  -2   3  705.43   68.49
   3  -2   3  714.53   53.19
   3   2   3  733.23   59.89
   3   2   3  639.44   56.89
   3   2   3  729.23   52.99
  -3   2  -3  560.84   55.99
  -3   2  -3  715.73   62.29
  -3   2  -3  665.63   54.49
  -3   2  -3  698.23   57.79
   3   2   3  706.03   57.99
  -3   2  -3  668.53   53.89
   3   2   3  666.43   53.09
  -3   2  -3  687.33   53.59
  -3   2  -3  684.53   56.19
  -4  -2  -3  349.37   29.40
   4  -2   3  319.47   31.00
  -4  -2  -3  332.47   29.60
  -4  -2  -3  344.37   29.20
   4  -2   3  313.07   25.70
   4  -2   3  281.97   34.60
  -4  -2  -3  331.07   28.80
   4  -2   3  278.27   33.20
  -4  -2  -3  348.67   30.60
   4  -2   3  319.47   25.40
  -4  -2  -3  350.76   29.60
  -4  -2  -3  328.27   31.40
   4   2   3  305.37   30.50
  -4   2  -3  279.37   30.90
  -4   2  -3  294.67   26.20
  -4   2  -3  349.07   30.20
  -4   2  -3  282.07   31.30
  -4   2  -3  283.07   36.20
  -4   2  -3  297.07   25.80
  -4   2  -3  348.87   32.00
  -5  -2  -3   38.30   13.70
  -5  -2  -3   25.70   14.60
  -5  -2  -3    6.60   13.30
  -5  -2  -3   27.60   11.00
   5  -2   3   28.80    4.90
  -5  -2  -3   37.60   13.90
   5  -2   3   48.30   18.30
  -5  -2  -3   42.00   13.60
  -5   2  -3   19.20   10.80
  -5   2  -3   33.50   12.80
  -5   2  -3   59.79   15.40
   5   2   3   53.19   13.70
   5   2   3   51.49   15.20
   6  -2   3  213.08   40.50
   6  -2   3  131.69   27.60
  -6  -2  -3  189.48   27.60
  -6  -2  -3  110.19   26.50
  -6  -2  -3  170.68   25.20
  -6  -2  -3  170.98   23.80
  -6  -2  -3  164.98   21.70
  -6  -2  -3  163.38   22.00
  -6   2  -3  179.28   27.60
  -6   2  -3  168.98   23.30
  -6   2  -3  134.29   25.50
   6   2   3  188.78   30.20
   6   2   3  207.18   38.10
  -7  -2  -3  316.47   36.00
  -7  -2  -3  237.48   34.90
   7  -2   3  230.28   41.00
  -7  -2  -3  339.47   45.50
  -7   2  -3  250.47   34.40
  -7   2  -3  309.87   38.40
  -7   2  -3  300.67   49.90
  -8  -2  -3   54.19   24.80
  -8   2  -3   47.90   32.70
  -8   2  -3   33.10   25.40
   8  -3  -3   86.59   56.69
   8  -3  -3  174.48   88.09
  -8  -3   3   55.19   30.10
  -8  -3   3  100.99   25.10
  -8  -3   3   47.00   28.00
  -8   3   3   63.69   23.90
  -8   3   3   68.39   31.00
   7  -3  -3  294.47   56.79
  -7  -3   3  231.58   36.50
  -7  -3   3  175.38   27.00
  -7  -3   3  158.98   30.30
  -7  -3   3  181.68   28.60
   7  -3  -3  255.87   54.29
  -7   3   3  125.49   27.30
  -7   3   3  254.27   34.70
  -7   3   3  200.18   30.80
  -7   3   3  239.38   38.60
  -6  -3   3  428.26   46.40
  -6  -3   3  443.76   40.20
  -6  -3   3  454.15   46.70
  -6  -3   3  528.65   43.50
   6  -3  -3  400.06   41.20
  -6  -3   3  454.85   41.70
   6   3  -3  307.47   57.29
  -6   3   3  456.95   44.40
  -6   3   3  486.15   43.90
  -6   3   3  446.16   45.10
  -6   3   3  371.16   40.50
   6   3  -3  332.27   54.19
  -5  -3   3   14.90    7.90
   5  -3  -3   42.80   22.60
   5  -3  -3    6.70    5.00
  -5  -3   3   41.20   10.70
  -5  -3   3   11.40   12.70
  -5  -3   3   19.50   11.80
  -5  -3   3   26.20   10.00
  -5  -3   3   19.40    9.20
   5  -3  -3   10.00    7.30
   5  -3  -3   15.60    4.40
  -5  -3   3   15.60    8.50
   5   3  -3   16.00   16.60
  -5   3   3  -52.89   35.20
  -5   3   3   15.20   12.50
  -5   3   3   10.10    8.70
   5   3  -3    6.60   18.80
   5   3  -3   31.10   19.30
  -5   3   3   10.70    9.50
  -5   3   3   -6.70    6.90
  -5   3   3   24.10   10.80
   4  -3  -3   35.90    4.70
  -4  -3   3   44.30   10.10
  -4  -3   3   35.20    7.70
  -4  -3   3   47.80   10.50
  -4  -3   3   46.20   11.80
   4  -3  -3   36.20    6.00
  -4  -3   3   45.20   10.00
  -4  -3   3   36.00    9.20
   4  -3  -3   31.70    6.30
   4  -3  -3   32.80    5.40
   4  -3  -3   51.59    9.30
  -4  -3   3   44.30    9.60
  -4   3   3   51.29   11.40
  -4   3   3   61.89   24.90
  -4   3   3   57.99   11.30
  -4   3   3   43.70    8.50
  -4   3   3   49.90   14.90
   4   3  -3   64.39   17.80
  -4   3   3   36.80   31.50
   4   3  -3   38.30   15.80
  -3  -3   3  149.19   14.20
  -3  -3   3  141.39   15.90
   3  -3  -3  145.89   15.50
   3  -3  -3  134.39   13.20
  -3  -3   3  166.38   12.60
   3  -3  -3  140.99   13.00
  -3  -3   3  143.89   15.30
  -3  -3   3  139.19   21.50
   3  -3  -3  144.39   13.70
  -3  -3   3  159.78   16.50
  -3  -3   3  169.18   12.50
   3  -3  -3  146.59   13.50
  -3  -3   3  136.49   16.70
   3   3  -3  169.68   12.80
   3   3  -3  150.28   20.10
  -3   3   3  149.69   29.10
   3   3  -3  175.78   23.40
  -3   3   3  172.78   15.30
  -3   3   3  145.49   19.10
  -3   3   3  162.18   17.00
  -3   3   3  147.89   16.90
   3   3  -3  173.78   19.60
   3   3  -3  174.38   13.70
  -3   3   3  177.58   30.70
   3   3  -3  163.48   22.40
  -2  -3   3 1571.64  123.69
  -2  -3   3 1504.45  123.39
  -2  -3   3 1751.52  121.79
  -2  -3   3 1479.05  123.59
   2  -3  -3 1681.33  123.49
  -2  -3   3 1445.16  123.89
  -2  -3   3 1845.62  124.29
  -2  -3   3 1678.93  122.39
   2  -3  -3 1492.15  121.89
  -2  -3   3 1381.86  128.89
   2  -3  -3 1586.14  122.29
  -2   3   3 1723.13  135.09
   2   3  -3 1534.45  121.89
   2   3  -3 1792.92  128.59
   2   3  -3 1714.13  129.59
  -2   3   3 1485.65  122.39
  -2   3   3 1623.74  124.09
   2   3  -3 1510.65  121.69
  -2   3   3 1712.43  128.29
   2   3  -3 1442.46  125.49
  -2   3   3 1422.46  122.49
  -2   3   3 1434.06  126.49
   2   3  -3 1861.11  130.59
   2   3  -3 1554.64  128.29
  -1  -3   3  314.17   24.30
   1  -3  -3  286.97   34.20
   1  -3  -3  297.47   24.20
   1  -3  -3  293.07   23.60
  -1  -3   3  303.47   24.40
  -1  -3   3  272.37   32.70
  -1  -3   3  299.07   24.10
  -1  -3   3  311.97   27.50
  -1  -3   3  269.87   26.30
   1  -3  -3  295.47   24.40
   1  -3  -3  331.47   25.80
   1   3  -3  298.47   24.40
   1   3  -3  288.97   24.20
   1   3  -3  315.37   31.50
  -1   3   3  279.47   26.20
  -1   3   3  322.87   26.20
  -1   3   3  366.06   31.90
   1   3  -3  351.16   32.00
   1   3  -3  341.77   31.20
  -1   3   3  335.17   29.90
  -1   3   3  298.57   24.40
  -1   3   3  336.17   36.20
  -1   3   3  260.37   28.90
   1   3  -3  307.87   29.20
   1   3  -3  311.27   31.20
  -1   3   3  296.77   24.70
   1   3  -3  308.17   32.90
   0  -3  -3  992.80   91.59
   0  -3  -3 1119.69   90.29
   0  -3   3 1063.69   99.79
   0  -3  -3 1068.69   90.59
   0  -3   3 1236.48   91.99
   0  -3  -3 1110.99   94.09
   0  -3   3 1113.09   93.89
   0  -3  -3 1103.99   90.29
   0  -3   3 1162.68   90.49
   0  -3  -3 1158.48  100.19
   0  -3   3 1151.68   90.69
   0  -3   3 1068.69   91.19
   0  -3  -3 1100.99   96.29
   0  -3   3 1155.38   93.19
   0  -3   3 1162.68   92.19
   0   3   3 1014.70   94.19
   0   3   3 1282.27   95.69
   0   3  -3 1362.46   99.99
   0   3   3 1289.27  101.29
   0   3  -3 1382.66   98.99
   0   3   3 1334.97   95.29
   0   3   3 1191.38   92.79
   0   3  -3 1265.07   98.29
   0   3   3 1153.18   90.79
   0   3  -3 1365.56   96.49
   0   3  -3 1211.38   90.89
   0   3  -3 1219.28   90.69
   0   3  -3 1281.57   97.49
   0   3   3 1160.98   90.59
  -1  -3  -3 1794.82  163.98
  -1  -3  -3 2121.09  166.78
   1  -3   3 2251.97  170.68
  -1  -3  -3 2049.29  170.48
   1  -3   3 1946.71  164.98
   1  -3   3 2350.36  165.08
  -1  -3  -3 2079.79  164.08
  -1  -3  -3 2349.46  164.58
  -1  -3  -3 2157.38  164.28
   1  -3   3 2231.58  163.58
   1  -3   3 2181.28  166.68
  -1  -3  -3 2256.07  163.38
   1  -3   3 2210.38  163.78
   1  -3   3 2149.88  175.68
   1  -3   3 2091.69  165.08
  -1  -3  -3 1978.90  163.98
  -1  -3  -3 2226.98  163.18
   1   3   3 2176.98  167.08
  -1   3  -3 2006.60  163.68
  -1   3  -3 2369.46  173.58
   1   3   3 2058.89  163.48
  -1   3  -3 2048.70  169.78
  -1   3  -3 2092.39  163.88
   1   3   3 2106.19  166.98
  -1   3  -3 2158.38  167.88
   1   3   3 2114.49  172.48
   1   3   3 2030.10  163.68
  -1   3  -3 2209.88  170.58
   2  -3   3 1666.13  125.19
  -2  -3  -3 1652.03  124.99
  -2  -3  -3 1643.54  132.99
   2  -3   3 1712.83  127.39
  -2  -3  -3 1683.23  124.89
  -2  -3  -3 1653.33  124.69
  -2  -3  -3 1828.72  125.29
   2  -3   3 1564.74  137.59
   2  -3   3 1549.34  125.99
   2  -3   3 1698.53  124.89
   2  -3   3 1698.83  123.79
  -2  -3  -3 1626.54  124.79
   2  -3   3 1743.53  123.59
   2  -3   3 1564.94  129.29
  -2   3  -3 1485.85  126.49
   2   3   3 1470.25  123.29
  -2   3  -3 1526.25  123.89
  -2   3  -3 1461.25  128.99
   2   3   3 1829.02  132.39
  -2   3  -3 1544.25  126.59
  -2   3  -3 1518.95  123.19
   2   3   3 1439.96  125.29
   2   3   3 1483.55  126.69
   2   3   3 1504.65  125.99
  -2   3  -3 1681.63  133.69
  -2   3  -3 1745.33  131.69
   2   3   3 1478.95  123.09
  -2   3  -3 1534.35  123.59
  -3  -3  -3  132.79   14.90
   3  -3   3  125.89   11.20
  -3  -3  -3  159.48   17.40
  -3  -3  -3  134.89   10.90
   3  -3   3  135.69   13.50
   3  -3   3  126.39   15.90
  -3  -3  -3  136.59   14.00
   3  -3   3  107.19   30.90
  -3  -3  -3  135.79   13.50
   3  -3   3  117.99   18.50
  -3  -3  -3  130.49   12.90
   3  -3   3  110.59   11.70
   3  -3   3  132.09   14.80
   3  -3   3  111.49   19.80
  -3  -3  -3  133.59   10.50
  -3  -3  -3  134.89   13.70
  -3  -3  -3  128.69   13.70
   3   3   3  107.69   15.80
  -3   3  -3   87.79   19.50
  -3   3  -3  118.29   13.60
  -3   3  -3  118.19   22.70
   3   3   3  149.39   21.20
  -3   3  -3  106.19   11.50
  -3   3  -3  109.09   15.60
  -3   3  -3  123.59   14.50
  -4  -3  -3  748.23   58.79
   4  -3   3  702.23   54.79
   4  -3   3  674.13   64.19
  -4  -3  -3  725.13   58.19
  -4  -3  -3  716.73   60.39
   4  -3   3  658.73   54.99
  -4  -3  -3  785.22   58.49
  -4  -3  -3  731.63   58.39
   4  -3   3  720.13   60.39
  -4  -3  -3  648.74   60.19
  -4   3  -3  672.23   61.59
  -4   3  -3  648.04   55.59
  -4   3  -3  744.93   58.89
  -4   3  -3  763.52   61.49
   4   3   3  740.83   60.79
   4   3   3  730.63   61.99
  -4   3  -3  651.73   55.29
  -4   3  -3  573.04   59.19
  -5  -3  -3 1310.67  100.19
  -5  -3  -3 1313.67  100.99
  -5  -3  -3 1193.98  100.69
  -5  -3  -3 1245.78  100.49
  -5  -3  -3 1224.08  101.39
   5  -3   3 1148.99  101.89
  -5   3  -3 1247.18  100.69
  -5   3  -3 1245.58  103.29
   5   3   3 1194.28  102.29
   5   3   3 1213.08  103.39
   6  -3   3   78.29   20.10
   6  -3   3   80.69   32.10
  -6  -3  -3  110.69   25.90
  -6  -3  -3  115.69   22.20
  -6  -3  -3  153.78   26.60
  -6  -3  -3  132.19   29.40
  -6   3  -3  144.79   35.70
  -6   3  -3  129.59   25.30
  -6   3  -3   71.89   20.70
  -7  -3  -3  224.18   42.30
  -7  -3  -3  268.97   42.10
   7  -3   3  151.98   53.49
  -7   3  -3  360.56   51.99
  -7   3  -3  272.07   41.70
  -7   3  -3  225.78   45.00
  -8  -3  -3  197.58   63.99
  -8   3  -3   63.99   50.29
   8  -4  -3   23.20   50.79
  -8  -4   3   70.99   25.40
  -8   4   3  -46.20   30.40
  -8   4   3   60.89   40.20
  -8   4   3   89.39   35.50
   7  -4  -3  101.59   77.99
   7  -4  -3  101.29   45.50
  -7  -4   3   51.39   23.00
  -7  -4   3   77.89   20.30
  -7  -4   3   25.90   24.20
  -7  -4   3   47.90   17.50
  -7   4   3   74.69   23.10
  -7   4   3   77.19   22.80
  -7   4   3   23.80   20.80
  -6  -4   3   58.59   18.90
  -6  -4   3   68.49   17.40
  -6  -4   3   62.59   14.90
  -6  -4   3   69.19   20.30
   6  -4  -3  125.19   45.40
  -6  -4   3   29.90   15.90
   6  -4  -3   98.59   37.60
   6  -4  -3   30.70   14.40
   6   4  -3   52.59   38.30
  -6   4   3   25.90   14.70
  -6   4   3   68.49   19.50
   6   4  -3   45.80   35.20
  -6   4   3   74.79   19.50
   5  -4  -3  516.25   43.50
  -5  -4   3  610.04   47.60
   5  -4  -3  608.94   47.60
  -5  -4   3  452.25   52.89
  -5  -4   3  639.54   49.00
  -5  -4   3  606.04   60.79
  -5  -4   3  517.55   45.60
  -5   4   3  538.55   48.30
   5   4  -3  537.45   59.09
   5   4  -3  493.45   59.69
  -5   4   3  535.05   49.30
  -5   4   3  514.25   51.59
   5   4  -3  527.05   58.59
  -5   4   3  445.76   45.40
  -5   4   3  465.75   49.40
   4  -4  -3 1576.34  118.79
  -4  -4   3 1558.04  120.09
  -4  -4   3 1607.24  120.09
  -4  -4   3 1594.74  121.59
  -4  -4   3 1435.56  118.29
   4  -4  -3 1401.16  117.19
  -4  -4   3 1521.05  120.99
  -4   4   3 1444.96  121.49
  -4   4   3 1431.06  123.19
  -4   4   3 1600.94  121.09
  -4   4   3 1488.75  120.89
   4   4  -3 1376.26  126.39
  -4   4   3 1518.55  118.39
   4   4  -3 1542.45  128.29
  -4   4   3 1624.64  147.19
   3  -4  -3  246.08   21.70
   3  -4  -3  238.18   22.00
   3  -4  -3  274.07   24.30
  -3  -4   3  193.48   40.90
  -3  -4   3  301.47   25.50
  -3  -4   3  278.97   21.00
  -3  -4   3  274.87   23.00
   3  -4  -3  242.88   22.10
  -3  -4   3  229.68   24.10
   3  -4  -3  232.68   22.30
  -3  -4   3  279.77   21.10
  -3  -4   3  259.27   25.70
  -3  -4   3  230.58   24.70
   3   4  -3  308.27   32.80
  -3   4   3  269.87   25.20
   3   4  -3  280.27   32.10
  -3   4   3  263.17   23.40
  -3   4   3  245.78   45.00
   3   4  -3  269.77   30.40
  -3   4   3  242.88   29.50
  -3   4   3  258.27   25.40
   3   4  -3  288.67   21.60
   3   4  -3  289.27   21.40
  -3   4   3  269.57   44.00
   3   4  -3  284.37   30.40
  -2  -4   3  284.47   20.60
   2  -4  -3  291.67   23.10
   2  -4  -3  252.57   21.40
  -2  -4   3  249.28   23.40
   2  -4  -3  258.77   21.10
  -2  -4   3  245.68   32.70
  -2  -4   3  249.38   23.80
   2  -4  -3  251.57   21.00
   2  -4  -3  256.37   20.70
  -2  -4   3  279.27   21.60
  -2  -4   3  251.77   22.90
   2   4  -3  257.57   31.90
  -2   4   3  201.48   22.70
  -2   4   3  268.47   23.10
   2   4  -3  254.77   29.30
  -2   4   3  203.78   26.90
  -2   4   3  244.68   27.90
   2   4  -3  250.07   28.00
  -2   4   3  219.08   36.30
   2   4  -3  285.57   29.30
   2   4  -3  220.38   21.30
  -2   4   3  267.77   38.40
   2   4  -3  286.57   30.20
  -2   4   3  226.48   21.70
   2   4  -3  232.78   20.40
   1  -4  -3  735.43   61.79
  -1  -4   3  734.73   73.49
   1  -4  -3  748.93   62.19
   1  -4  -3  763.62   62.49
  -1  -4   3  770.62   64.89
  -1  -4   3  833.42   62.79
  -1  -4   3  811.72   67.59
  -1  -4   3  798.82   62.39
   1  -4  -3  841.72   64.19
  -1  -4   3  728.13   63.69
  -1  -4   3  788.02   62.19
   1   4  -3  961.80   73.39
  -1   4   3  867.91   70.49
   1   4  -3  824.62   69.19
  -1   4   3  716.23   67.69
  -1   4   3  814.52   64.39
   1   4  -3  878.41   73.09
   1   4  -3  886.61   70.49
   1   4  -3  771.92   62.29
   1   4  -3  799.02   62.59
  -1   4   3  888.21   69.29
   1   4  -3  753.22   70.69
  -1   4   3  871.11   83.09
   0  -4  -3  148.99   13.20
   0  -4   3  160.98   13.30
   0  -4   3  131.79   27.00
   0  -4  -3  173.38   19.10
   0  -4  -3  146.79   13.50
   0  -4   3  147.99   13.40
   0  -4   3  169.98   19.50
   0  -4   3  150.58   14.60
   0  -4  -3  147.69   12.90
   0  -4  -3  149.49   15.10
   0  -4   3  141.69   16.80
   0  -4  -3  161.38   22.90
   0  -4  -3  145.39   13.10
   0   4  -3  157.78   13.60
   0   4   3  157.98   27.60
   0   4  -3  174.58   24.50
   0   4  -3  157.88   22.50
   0   4  -3  149.99   20.10
   0   4   3  173.58   20.50
   0   4  -3  152.88   13.30
   0   4  -3  182.58   22.20
   0   4   3  125.49   20.50
   0   4  -3  174.48   21.70
   1  -4   3  517.75   38.20
  -1  -4  -3  478.15   38.70
  -1  -4  -3  499.15   37.70
   1  -4   3  509.55   42.20
  -1  -4  -3  464.05   39.50
  -1  -4  -3  422.46   37.90
   1  -4   3  494.35   54.19
  -1  -4  -3  469.55   45.80
  -1  -4  -3  533.95   39.30
  -1  -4  -3  435.76   38.10
  -1  -4  -3  479.65   40.10
   1  -4   3  484.55   44.00
   1  -4   3  498.85   38.40
   1  -4   3  473.15   40.00
  -1   4  -3  503.65   50.09
   1   4   3  519.85   43.70
   1   4   3  408.56   43.50
  -1   4  -3  462.35   38.50
  -1   4  -3  447.66   43.60
   1   4   3  495.15   43.70
  -1   4  -3  453.05   46.40
   1   4   3  460.05   41.60
  -1   4  -3  520.85   46.70
   1   4   3  544.85   51.79
   2  -4   3  923.51   70.39
  -2  -4  -3  893.81   71.69
   2  -4   3  889.11   76.89
   2  -4   3  928.31   74.89
  -2  -4  -3 1038.90   72.29
  -2  -4  -3  965.90   69.69
   2  -4   3  947.91   73.39
   2  -4   3  927.31   70.69
  -2  -4  -3  907.11   71.69
  -2  -4  -3  828.72   70.89
  -2  -4  -3  892.21   70.99
  -2  -4  -3  972.80   69.89
   2  -4   3  864.71   89.19
   2   4   3  993.20   82.19
   2   4   3  751.42   75.29
  -2   4  -3  842.82   70.79
   2   4   3  907.01   75.89
  -2   4  -3  913.51   79.09
  -2   4  -3  862.71   70.49
  -2   4  -3  879.81   75.49
  -2   4  -3  812.32   71.09
   2   4   3  872.41   74.59
   2   4   3  915.91   74.69
  -2   4  -3  886.51   82.89
  -2   4  -3  941.01   79.19
  -2   4  -3  894.01   73.69
  -3  -4  -3 1346.57  113.69
  -3  -4  -3 1516.05  114.59
   3  -4   3 1443.56  116.19
   3  -4   3 1451.15  112.39
  -3  -4  -3 1399.06  113.69
  -3  -4  -3 1698.03  115.39
   3  -4   3 1471.45  117.59
  -3  -4  -3 1603.04  111.59
  -3  -4  -3 1386.56  111.89
  -3  -4  -3 1442.06  111.69
   3  -4   3 1452.75  120.39
   3  -4   3 1443.96  112.79
  -3   4  -3 1492.75  116.89
  -3   4  -3 1355.76  112.59
  -3   4  -3 1420.56  120.49
  -3   4  -3 1314.27  112.99
   3   4   3 1647.54  121.39
   3   4   3 1308.07  123.59
  -3   4  -3 1375.86  119.79
  -3   4  -3 1453.25  114.69
   3   4   3 1478.55  117.59
  -4  -4  -3  245.78   24.90
   4  -4   3  235.78   22.50
  -4  -4  -3  265.27   25.30
  -4  -4  -3  290.47   25.40
  -4  -4  -3  291.47   26.10
  -4  -4  -3  253.27   27.50
   4  -4   3  251.37   32.90
   4  -4   3  274.47   28.10
   4  -4   3  255.67   22.10
   4   4   3  300.67   31.50
  -4   4  -3  244.28   23.40
  -4   4  -3  265.97   26.30
  -4   4  -3  197.58   27.20
   4   4   3  264.07   29.40
  -4   4  -3  246.38   22.90
  -4   4  -3  254.27   31.90
  -4   4  -3  302.27   28.70
   5  -4   3  280.27   31.10
  -5  -4  -3  259.17   29.90
  -5  -4  -3  244.48   27.20
  -5  -4  -3  266.27   27.00
  -5  -4  -3  298.27   27.10
   5  -4   3  238.88   37.10
  -5  -4  -3  241.88   27.30
  -5   4  -3  193.88   29.00
   5   4   3  287.67   33.60
  -5   4  -3  242.78   28.20
  -5   4  -3  273.47   30.30
   5   4   3  256.57   33.20
  -6  -4  -3  121.19   20.40
   6  -4   3   82.79   20.90
  -6  -4  -3  110.59   19.90
  -6  -4  -3   68.29   17.70
   6  -4   3   51.39   47.70
  -6  -4  -3   75.99   19.60
  -6   4  -3   63.99   24.20
  -6   4  -3   79.79   17.90
  -6   4  -3   38.40   18.20
  -7  -4  -3  201.98   29.80
  -7  -4  -3  242.38   33.80
  -7  -4  -3  210.48   28.40
  -7  -4  -3  222.58   34.20
  -7   4  -3  211.38   36.60
  -7   4  -3  200.38   31.20
  -7   4  -3  146.49   34.10
  -8  -5   3   62.09   25.80
   8  -5  -3  -40.00   57.79
  -8   5   3   16.40   26.90
   7  -5  -3  223.78   61.39
  -7  -5   3   52.29   39.90
  -7  -5   3  127.49   25.30
  -7  -5   3  120.49   25.70
  -7   5   3  165.18   33.60
  -7   5   3  104.49   33.70
  -7   5   3   72.09   30.20
   6  -5  -3  591.64   54.39
  -6  -5   3  632.64   56.69
  -6  -5   3  635.84   53.09
  -6  -5   3  561.74   71.39
  -6  -5   3  475.25   51.39
   6   5  -3  522.15   71.39
  -6   5   3  643.84   57.29
  -6   5   3  503.45   54.89
  -6   5   3  648.74   57.89
   6   5  -3  535.15   76.79
   5  -5  -3  150.58   39.30
  -5  -5   3  116.49   20.10
  -5  -5   3   78.19   19.30
  -5  -5   3  112.59   18.50
   5   5  -3  109.19   47.70
  -5   5   3   85.99   18.30
  -5   5   3   78.69   18.00
  -5   5   3   58.09   33.50
  -4  -5   3  149.39   17.00
  -4  -5   3  124.99   19.90
   4  -5  -3  118.69   14.70
  -4  -5   3  142.59   18.20
   4  -5  -3  126.89   14.80
  -4  -5   3  157.18   16.10
   4  -5  -3  149.39   17.90
  -4   5   3  154.88   20.40
  -4   5   3  184.98   56.19
  -4   5   3  132.89   24.80
   4   5  -3  121.99   25.30
  -4   5   3  142.29   18.20
   4   5  -3  109.79   31.40
   4   5  -3  140.29   28.00
  -4   5   3  141.59   18.90
  -3  -5   3  702.13   58.69
  -3  -5   3  831.12   57.59
  -3  -5   3  769.32   55.19
  -3  -5   3  689.73   59.29
   3  -5  -3  679.93   56.29
   3  -5  -3  675.53   56.69
   3  -5  -3  711.83   55.99
  -3  -5   3  653.93   71.49
  -3  -5   3  673.03   55.39
  -3   5   3  631.44   82.99
  -3   5   3  602.84   60.99
   3   5  -3  699.43   55.39
   3   5  -3  698.63   64.39
  -3   5   3  643.24   63.59
  -3   5   3  673.83   58.29
   3   5  -3  676.43   66.29
   3   5  -3  781.62   55.79
  -3   5   3  865.41   67.39
   3   5  -3  734.43   70.09
   3   5  -3  695.03   64.39
  -2  -5   3  234.78   20.00
  -2  -5   3  214.68   37.20
   2  -5  -3  217.58   18.80
   2  -5  -3  246.68   21.70
  -2  -5   3  223.08   18.90
  -2  -5   3  218.08   21.90
  -2  -5   3  223.28   22.20
  -2  -5   3  221.28   21.40
   2  -5  -3  210.68   19.20
  -2  -5   3  214.88   18.50
   2  -5  -3  223.28   19.30
   2  -5  -3  237.58   20.70
   2   5  -3  251.17   28.00
  -2   5   3  254.07   28.20
   2   5  -3  223.38   18.70
  -2   5   3  218.98   21.50
  -2   5   3  182.78   21.40
   2   5  -3  231.18   30.10
  -2   5   3  199.58   38.00
   2   5  -3  243.18   25.60
  -2   5   3  210.78   20.40
   2   5  -3  229.38   31.40
   2   5  -3  226.58   28.80
  -2   5   3  253.17   30.30
  -2   5   3  214.28   42.10
  -2   5   3  204.68   26.90
  -1  -5   3   38.60    7.20
   1  -5  -3   57.79   17.90
   1  -5  -3   76.99   15.10
   1  -5  -3   33.00    5.60
   1  -5  -3   44.30    6.10
  -1  -5   3   41.10    5.20
   1  -5  -3   45.90    8.30
  -1  -5   3   53.69   13.10
   1  -5  -3   33.80    5.20
   1  -5  -3   46.80    6.30
  -1  -5   3   38.10   19.20
   1  -5  -3   39.40    5.10
  -1  -5   3   47.60    5.60
  -1   5   3   41.10   13.10
   1   5  -3   41.00    5.60
  -1   5   3   50.29   15.10
   1   5  -3   52.49   17.30
  -1   5   3   61.59   16.90
  -1   5   3   48.30   22.70
  -1   5   3   48.20   22.00
   1   5  -3   70.29   20.80
   1   5  -3   47.80   14.60
   1   5  -3   50.89   17.50
   1   5  -3   58.89   14.20
   1   5  -3   45.80    5.40
   0  -5   3 1081.69   81.09
   0  -5  -3 1060.69   79.89
   0  -5  -3  931.91   79.19
   0  -5  -3 1087.69   80.49
   0  -5  -3  986.40   79.29
   0  -5  -3 1009.20   83.39
   0  -5  -3  940.11   80.59
   0  -5  -3 1022.20   81.69
   0  -5  -3  991.40   87.29
   0  -5   3 1057.59   79.99
   0  -5   3 1024.10   79.59
   0  -5   3  946.31   97.29
   0  -5   3 1088.29   83.69
   0  -5  -3  989.90   79.69
   0  -5   3 1143.39   85.69
   0   5   3 1065.29   86.79
   0   5   3  883.41   85.39
   0   5  -3 1001.60   79.69
   0   5  -3 1039.50   87.89
   0   5   3  950.20   96.79
   0   5  -3 1123.79   88.59
   0   5  -3  989.10   79.99
   0   5   3 1108.09   88.29
   0   5   3  990.20   82.69
   0   5  -3 1072.79   91.29
   0   5  -3 1046.50   93.39
   0   5   3 1007.90   96.39
  -1  -5  -3 1226.08   95.49
   1  -5   3 1237.68   95.59
  -1  -5  -3 1303.37   96.49
  -1  -5  -3 1200.28   95.99
   1  -5   3 1199.08   95.19
  -1  -5  -3 1154.58   95.39
   1  -5   3 1147.59  114.99
  -1  -5  -3 1215.38   94.99
   1  -5   3 1365.86  100.39
   1  -5   3 1074.09   96.79
  -1  -5  -3 1149.08   95.59
  -1  -5  -3 1202.08   95.19
  -1  -5  -3 1173.08  102.19
   1  -5   3 1271.07  101.59
  -1   5  -3 1339.67  111.29
  -1   5  -3 1320.47  104.39
   1   5   3 1455.95  113.79
  -1   5  -3 1230.68  102.79
   1   5   3 1341.97  102.99
   1   5   3 1111.49  111.39
  -1   5  -3 1183.98   95.39
   1   5   3 1289.97  102.19
  -1   5  -3 1203.68   95.79
   1   5   3 1126.39  101.39
  -1   5  -3 1305.47  106.59
   1   5   3 1217.98   99.19
  -2  -5  -3  201.08   17.60
   2  -5   3  203.08   26.60
  -2  -5  -3  223.08   19.90
   2  -5   3  200.38   21.10
  -2  -5  -3  188.18   19.10
  -2  -5  -3  200.28   16.90
   2  -5   3  254.47   51.29
   2  -5   3  221.78   24.10
   2  -5   3  197.58   19.50
   2  -5   3  186.38   18.20
  -2  -5  -3  179.58   17.70
  -2  -5  -3  198.98   19.50
  -2  -5  -3  194.98   17.10
  -2  -5  -3  177.08   18.20
  -2   5  -3  238.88   31.20
  -2   5  -3  239.98   27.20
   2   5   3  204.58   31.70
  -2   5  -3  228.08   19.00
  -2   5  -3  362.06   59.19
   2   5   3  272.57   40.50
  -2   5  -3  212.28   18.30
  -2   5  -3  248.98   26.60
  -2   5  -3  211.18   20.20
  -2   5  -3  216.28   21.60
   2   5   3  232.38   25.00
  -3  -5  -3   55.39   10.20
  -3  -5  -3   73.29   10.20
  -3  -5  -3   74.49    6.50
   3  -5   3   55.59    8.30
   3  -5   3   71.19   19.20
   3  -5   3   68.69   12.30
  -3  -5  -3   59.89   10.30
  -3  -5  -3   70.69    6.80
  -3  -5  -3   80.19   11.00
   3  -5   3   65.19   12.90
  -3  -5  -3   60.49    7.30
  -3   5  -3   74.99   12.90
   3   5   3   66.19   27.80
  -3   5  -3   54.79   12.40
  -3   5  -3   76.49   21.00
   3   5   3   64.49   15.10
  -3   5  -3   40.00   16.50
  -3   5  -3   61.09    9.00
   3   5   3   49.40   15.50
  -3   5  -3   43.70   19.80
   4  -5   3  553.64   51.99
  -4  -5  -3  626.74   54.39
  -4  -5  -3  597.24   53.29
   4  -5   3  606.34   62.59
  -4   5  -3  597.94   59.09
   4   5   3  759.42   60.39
  -4   5  -3  695.03   54.79
  -4   5  -3  724.43   57.99
  -4   5  -3  640.44   64.29
  -5  -5  -3  191.48   23.40
  -5  -5  -3  204.98   23.00
  -5  -5  -3  214.78   22.50
   5  -5   3  200.78   26.50
  -5  -5  -3  182.98   23.40
   5  -5   3  174.68   36.10
  -5   5  -3  142.49   33.70
  -5   5  -3  135.09   23.40
   5   5   3  211.38   33.30
   5   5   3  168.98   29.60
  -5   5  -3  175.28   25.30
  -5   5  -3  175.88   25.90
   6  -5   3  -21.90   35.10
  -6  -5  -3   43.40   15.30
  -6  -5  -3   45.30   16.80
  -6  -5  -3   43.90   17.30
  -6  -5  -3   24.60   14.30
  -6   5  -3   62.79   20.30
  -6   5  -3   31.90   21.20
   6   5   3   52.19   32.10
  -6   5  -3   17.00   17.10
   6   5   3   94.69   29.10
  -7  -5  -3   51.29   19.30
  -7  -5  -3  105.29   23.50
  -7  -5  -3   65.19   26.60
  -7   5  -3   84.99   36.50
  -7   5  -3  118.29   30.50
  -7   5  -3   77.19   34.50
   7  -6  -3  131.79   54.09
  -7  -6   3  157.48   27.80
   7  -6  -3  191.38   74.09
  -7  -6   3  102.29   23.60
  -7  -6   3  115.39   38.30
  -7   6   3  165.38   33.30
  -7   6   3  149.59   30.20
  -6  -6   3  161.88   23.50
   6  -6  -3  125.39   24.00
  -6  -6   3   67.79   29.10
   6  -6  -3  220.78   57.79
  -6  -6   3  154.88   24.50
   6  -6  -3  106.49   40.50
   6   6  -3  151.18   93.49
  -6   6   3  193.48   31.20
   6   6  -3  208.48   65.19
  -6   6   3  114.99   25.20
  -6   6   3  142.79   27.70
  -5  -6   3  312.87   33.70
  -5  -6   3  295.57   31.90
  -5  -6   3  229.08   37.60
   5  -6  -3  407.36   60.29
   5  -6  -3  333.97   34.00
  -5  -6   3  325.57   31.10
  -5   6   3  263.67   42.40
   5   6  -3  284.97   56.49
   5   6  -3  296.07   47.20
  -5   6   3  309.67   35.70
  -5   6   3  364.56   36.60
  -5   6   3  308.87   34.00
  -4  -6   3  456.45   47.10
   4  -6  -3  455.05   40.50
  -4  -6   3  496.15   40.50
  -4  -6   3  394.16   36.00
   4  -6  -3  531.85   43.30
   4   6  -3  499.55   57.29
  -4   6   3  467.55   42.30
  -4   6   3  438.26   44.20
   4   6  -3  502.95   53.99
   3  -6  -3  142.69   30.70
   3  -6  -3   84.59   11.50
   3  -6  -3   84.49   12.40
  -3  -6   3  114.99   18.70
   3  -6  -3  122.59   15.20
  -3  -6   3  119.79   12.90
  -3  -6   3  112.89   15.00
  -3  -6   3  114.99   14.50
  -3   6   3  114.29   15.00
  -3   6   3   93.39   24.40
   3   6  -3  102.99   26.70
   3   6  -3   78.19   21.80
   3   6  -3  154.78   37.60
   3   6  -3   66.79   19.50
  -3   6   3   83.39   16.40
  -3   6   3   83.19   46.10
  -3   6   3  123.69   26.20
  -2  -6   3   88.09   34.00
  -2  -6   3   74.79   11.90
  -2  -6   3   76.19   10.00
   2  -6  -3   77.19    8.60
   2  -6  -3   79.49    9.90
  -2  -6   3   83.09   11.60
   2  -6  -3   99.39   12.50
   2  -6  -3  111.29   22.20
  -2  -6   3   81.79    8.20
   2  -6  -3  122.49   29.50
   2   6  -3   66.39   16.90
   2   6  -3  104.39   28.50
  -2   6   3   53.79   28.40
   2   6  -3   97.79   24.30
   2   6  -3   65.59   18.40
  -2   6   3   88.79   21.50
  -2   6   3   82.99   15.30
   2   6  -3   69.09   20.90
   2   6  -3   72.49    8.30
  -2   6   3   71.79   22.70
  -2   6   3   52.39   11.30
  -2   6   3   13.70   26.00
  -2   6   3   47.80   18.60
  -1  -6   3 1612.94  111.59
   1  -6  -3 1557.14  112.79
   1  -6  -3 1685.73  121.49
  -1  -6   3 1254.47  112.09
   1  -6  -3 1334.77  109.89
  -1  -6   3 1431.46  109.99
   1  -6  -3 1329.47  110.49
  -1  -6   3 1352.36  136.79
   1   6  -3 1371.46  110.69
   1   6  -3 1340.67  110.09
  -1   6   3 1336.27  112.69
   1   6  -3 1423.66  127.19
  -1   6   3 1441.16  134.09
  -1   6   3 1248.78  117.59
   1   6  -3 1553.64  125.29
   1   6  -3 1466.35  118.69
   0  -6  -3  203.68   18.50
   0  -6  -3  216.08   18.60
   0  -6   3  243.78   49.99
   0  -6   3  198.78   17.80
   0  -6  -3  205.98   18.00
   0  -6  -3  189.78   17.50
   0  -6   3  231.88   20.50
   0  -6   3  200.88   18.20
   0  -6   3  260.27   26.40
   0  -6  -3  193.18   17.80
   0  -6  -3  168.28   23.40
   0  -6  -3  236.88   22.10
   0   6  -3  187.48   17.80
   0   6   3  176.38   26.30
   0   6   3  184.58   22.10
   0   6  -3  181.38   18.30
   0   6  -3  220.38   31.40
   0   6   3  133.59   35.70
   0   6  -3  220.08   29.00
   0   6  -3  226.58   26.90
   0   6   3  294.97   50.79
   0   6  -3  254.27   43.40
   0   6   3  200.68   25.90
   0   6   3  193.68   27.10
   1  -6   3  217.38   20.40
   1  -6   3  230.48   56.19
  -1  -6  -3  174.78   16.10
  -1  -6  -3  208.28   18.20
  -1  -6  -3  168.48   17.30
  -1  -6  -3  193.68   17.80
   1  -6   3  176.58   17.00
  -1  -6  -3  187.28   16.50
   1  -6   3  186.58   16.60
   1  -6   3  194.88   24.90
  -1  -6  -3  175.88   15.70
   1   6   3  142.99   36.70
  -1   6  -3  159.88   17.00
  -1   6  -3  202.38   29.60
  -1   6  -3  167.98   25.20
  -1   6  -3  186.68   16.90
   1   6   3  173.28   21.60
   1   6   3  199.98   24.90
  -1   6  -3  198.88   27.20
   1   6   3  163.88   26.60
  -1   6  -3  181.78   19.30
  -1   6  -3  162.28   24.50
  -1   6  -3  161.18   36.40
   1   6   3  201.98   27.20
   2  -6   3  771.52   62.49
  -2  -6  -3  827.92   64.19
  -2  -6  -3  805.92   63.79
   2  -6   3  873.01   66.39
  -2  -6  -3  788.92   61.69
   2  -6   3  801.62   63.49
   2  -6   3  833.72   71.29
  -2  -6  -3  805.62   61.39
   2   6   3  767.62   87.99
  -2   6  -3  789.52   71.79
  -2   6  -3  700.53   71.59
  -2   6  -3  765.02   63.59
   2   6   3  801.52   68.39
  -2   6  -3  766.22   65.29
   2   6   3  792.12   70.49
  -2   6  -3  725.83   62.69
  -2   6  -3  734.13   63.29
   2   6   3  767.92   71.09
  -2   6  -3  802.62   76.19
   3  -6   3  942.91   77.29
   3  -6   3 1059.29   80.79
  -3  -6  -3 1051.79   74.49
  -3  -6  -3  934.31   77.89
  -3  -6  -3 1129.99   78.99
   3  -6   3 1136.59   87.79
  -3   6  -3  902.51   86.39
  -3   6  -3  840.22   77.09
  -3   6  -3  890.91   79.49
  -3   6  -3  928.31   89.19
   3   6   3  889.31   83.69
   3   6   3  995.60   83.19
  -3   6  -3  774.82   83.19
  -3   6  -3  910.31   79.29
  -3   6  -3  974.30   77.69
   4  -6   3  199.18   35.60
  -4  -6  -3  188.18   20.40
  -4  -6  -3  174.28   20.20
   4  -6   3  171.18   23.90
  -4  -6  -3  158.98   20.20
  -4   6  -3  190.28   33.50
  -4   6  -3  166.28   21.90
  -4   6  -3  131.49   24.90
   4   6   3  186.68   27.80
  -4   6  -3  184.08   24.70
   5  -6   3  412.86   54.29
  -5  -6  -3  437.46   42.10
   5  -6   3  403.66   43.20
   5   6   3  432.26   47.80
  -5   6  -3  315.27   58.99
   5   6   3  401.46   49.60
  -5   6  -3  355.46   40.10
  -5   6  -3  406.26   43.00
  -6  -6  -3  243.68   35.50
  -6  -6  -3  238.18   41.50
   6  -6   3  277.57   42.50
  -6  -6  -3  265.67   29.90
  -6   6  -3  207.08   41.90
  -6   6  -3  321.47   52.29
   6   6   3  228.28   55.69
  -7  -6  -3   47.20   27.30
  -7  -6  -3   26.80   18.40
  -7  -6  -3  105.59   24.60
  -7   6  -3   69.89   31.20
  -7   6  -3   31.20   28.70
   7  -7  -3  -36.40   49.80
  -7  -7   3    8.40   23.10
  -7  -7   3   14.10   18.60
  -7   7   3   30.40   46.10
  -7   7   3   63.89   35.20
  -6  -7   3  357.66   37.80
   6  -7  -3  368.06   68.29
   6  -7  -3  306.77   42.80
   6  -7  -3  468.65   71.69
  -6  -7   3  314.87   37.00
  -6   7   3  274.17   38.90
  -6   7   3  395.66   45.50
   5  -7  -3  519.85   58.89
  -5  -7   3  483.65   47.10
  -5  -7   3  646.74   54.59
   5  -7  -3  444.56   82.69
   5   7  -3  492.85   71.69
   5   7  -3  669.33  101.99
  -5   7   3  590.54   54.49
  -5   7   3  443.96   50.59
  -5   7   3  551.64   66.19
   4  -7  -3   44.90   29.30
   4  -7  -3   45.20   30.80
  -4  -7   3   46.60   14.10
  -4  -7   3   34.60   13.00
   4  -7  -3   48.40   12.40
  -4   7   3   41.40   23.40
   4   7  -3   20.70   24.90
  -4   7   3   29.80   13.60
   4   7  -3   30.30   29.20
  -3  -7   3  309.47   28.10
  -3  -7   3  295.77   34.30
   3   7  -3  414.26   46.60
  -3   7   3  333.87   34.00
  -3   7   3  378.86   44.00
   3   7  -3  461.85   51.09
  -2  -7   3  460.65   39.90
   2  -7  -3  413.76   39.10
  -2  -7   3  441.66   42.20
   2  -7  -3  524.35   42.50
  -2  -7   3  440.96   41.50
   2   7  -3  410.36   63.89
  -2   7   3  568.34   56.39
   2   7  -3  466.45   51.89
  -2   7   3  554.54   52.79
  -2   7   3  447.56   49.80
   2   7  -3  534.15   57.09
   1  -7  -3  152.78   17.70
  -1  -7   3  121.99   16.90
  -1  -7   3  178.38   24.50
   1  -7  -3  139.59   14.00
   1  -7  -3  136.59   14.80
   1  -7  -3  138.89   14.70
   1  -7  -3  186.88   31.00
   1  -7  -3  165.18   25.80
  -1  -7   3  154.78   17.00
  -1  -7   3  174.08   58.29
  -1   7   3  130.79   26.40
   1   7  -3  112.79   35.70
   1   7  -3  127.59   25.50
  -1   7   3  159.18   27.50
  -1   7   3  126.79   24.80
  -1   7   3  111.09   52.89
  -1   7   3  136.89   19.30
   1   7  -3  193.68   39.70
   1   7  -3  176.18   33.60
   1   7  -3  138.19   23.40
   0  -7  -3  188.68   21.30
   0  -7   3  312.67   71.79
   0  -7   3  209.88   19.00
   0  -7  -3  188.88   19.10
   0  -7  -3  181.88   17.70
   0  -7   3  206.68   26.80
   0  -7  -3  176.68   18.30
   0   7   3  259.07   33.00
   0   7  -3  183.68   41.40
   0   7   3  191.48   49.80
   0   7  -3  224.08   31.00
   0   7   3  253.17   30.00
   0   7   3  217.48   25.00
   0   7  -3  221.68   28.60
   0   7   3  202.28   30.20
   0   7  -3  204.68   28.30
   0   7  -3  205.18   33.40
  -1  -7  -3  663.73   57.99
  -1  -7  -3  805.82   59.89
   1  -7   3  731.53   58.59
  -1  -7  -3  679.33   58.69
  -1  -7  -3  797.62   60.19
  -1  -7  -3  670.83   57.49
   1  -7   3  851.21   62.39
   1  -7   3  816.32   67.79
   1   7   3  715.83   63.69
   1   7   3  779.52   70.39
  -1   7  -3  602.94   67.09
   1   7   3  761.92   68.39
  -1   7  -3  778.22   60.39
  -1   7  -3  638.74   59.59
   1   7   3  680.23   92.49
   1   7   3  650.53   68.19
  -1   7  -3  803.12   71.59
  -1   7  -3  728.93   73.79
  -2  -7  -3  563.04   42.10
  -2  -7  -3  500.55   41.20
   2  -7   3  562.04   51.09
   2  -7   3  439.26   39.90
   2  -7   3  539.75   44.80
  -2  -7  -3  448.86   38.20
  -2  -7  -3  488.25   41.30
   2   7   3  503.65   50.39
  -2   7  -3  410.56   41.90
  -2   7  -3  439.96   50.69
   2   7   3  460.95   51.59
  -2   7  -3  422.96   40.20
   2   7   3  490.35   46.60
  -2   7  -3  436.06   55.89
  -2   7  -3  471.85   52.49
  -3  -7  -3  137.19   15.80
   3  -7   3  178.48   32.30
  -3  -7  -3  108.49   15.90
  -3  -7  -3  109.69   15.10
   3  -7   3  106.49   20.00
   3  -7   3   77.39   15.40
  -3   7  -3   90.39   29.80
   3   7   3  129.99   23.60
  -3   7  -3   88.89   28.80
   3   7   3   84.19   26.80
  -4  -7  -3  133.29   20.70
  -4  -7  -3  169.38   20.70
   4  -7   3  191.58   38.00
  -4  -7  -3  152.58   20.10
   4  -7   3  142.29   25.90
  -4   7  -3  138.89   25.90
  -4   7  -3  164.88   25.10
   4   7   3  219.68   30.90
  -4   7  -3  215.28   42.30
  -5  -7  -3  162.08   23.50
   5  -7   3  166.98   39.20
  -5  -7  -3  166.98   24.20
  -5  -7  -3  176.38   23.80
   5  -7   3  126.99   27.20
  -5   7  -3  212.98   45.60
  -5   7  -3  156.08   29.90
  -5   7  -3  144.19   29.80
   5   7   3  225.48   41.00
   5   7   3  181.48   35.80
  -6  -7  -3    1.10   14.50
  -6  -7  -3    9.90   17.60
   6  -7   3   77.49   42.40
  -6  -7  -3   17.80   17.40
   6   7   3    0.70   42.10
  -6   7  -3   36.80   24.40
   6   7   3   38.10   31.80
  -6   7  -3    4.60   22.30
  -7  -8   3  191.18   44.50
   7  -8  -3   29.10   65.79
  -7   8   3   75.99   39.90
   6  -8  -3   98.99   61.39
  -6  -8   3    6.30   17.00
  -6  -8   3   46.70   20.30
   6  -8  -3   63.79   27.40
   6  -8  -3   20.30   44.10
  -6   8   3   59.39   28.10
  -6   8   3   24.50   21.50
  -5  -8   3  121.59   22.50
  -5  -8   3  162.68   25.20
   5  -8  -3  167.28   29.00
   5  -8  -3  105.89   51.49
   5  -8  -3  208.68   58.59
   5   8  -3  201.58   61.69
   5   8  -3  147.39   53.59
  -5   8   3  170.78   30.60
  -5   8   3  151.68   27.90
  -5   8   3  146.39   39.00
  -4  -8   3  367.66   34.20
   4  -8  -3  422.66   63.49
  -4  -8   3  329.37   36.10
  -4  -8   3  345.77   36.00
  -4   8   3  280.67   36.90
  -4   8   3  358.96   49.10
   4   8  -3  351.36   57.79
   4   8  -3  429.56   63.79
   3  -8  -3   97.49   33.80
   3  -8  -3  107.89   39.50
  -3  -8   3   97.19   15.00
  -3  -8   3  111.39   19.00
  -3  -8   3   70.79   16.10
   3  -8  -3   97.19   17.00
   3   8  -3  122.19   36.50
  -3   8   3   75.29   18.20
  -3   8   3   50.49   25.40
   3   8  -3   84.29   33.00
  -3   8   3   68.99   28.90
   2  -8  -3  139.29   32.50
   2  -8  -3  132.19   35.90
  -2  -8   3   85.99   12.90
   2  -8  -3   85.79   15.20
  -2  -8   3   80.19   14.80
  -2  -8   3   37.80   14.30
   2   8  -3   53.29   23.70
   2   8  -3   96.69   30.60
  -2   8   3   68.89   28.50
  -2   8   3   62.19   16.10
  -2   8   3   69.59   26.40
  -2   8   3  106.89   30.60
   2   8  -3   61.49   29.70
  -1  -8   3  562.24   53.29
  -1  -8   3  601.64   53.29
   1  -8  -3  750.52   75.89
  -1  -8   3  701.43   53.69
  -1   8   3  569.34   54.69
  -1   8   3  588.14   71.39
  -1   8   3  580.74   62.29
   1   8  -3  543.05   58.99
  -1   8   3  678.53   66.39
   1   8  -3  581.84   61.39
   0  -8  -3  316.17   33.90
   0  -8   3  304.07   33.00
   0  -8  -3  357.86   35.10
   0  -8   3  416.96   44.50
   0  -8   3  401.06   34.90
   0  -8  -3  379.86   32.10
   0   8  -3  341.17   45.00
   0   8   3  313.47   43.80
   0   8  -3  317.47   43.60
   0   8   3  411.16   44.40
   0   8   3  374.86   37.80
   0   8   3  396.76   47.20
  -1  -8  -3  149.49   16.90
  -1  -8  -3  155.38   17.60
   1  -8   3  139.79   26.30
  -1   8  -3  107.99   36.90
  -1   8  -3  183.68   37.80
   1   8   3  124.99   30.90
  -1   8  -3  154.18   35.90
   1   8   3  127.49   34.00
   1   8   3  134.89   29.20
   2  -8   3 1018.80   86.09
  -2  -8  -3 1104.29   83.99
   2  -8   3 1125.99   93.29
   2   8   3 1202.28  116.79
  -2   8  -3  883.91   94.19
   2   8   3 1030.70   95.09
   2   8   3 1030.10   89.19
  -2   8  -3  852.11   93.29
  -3  -8  -3  336.47   33.80
   3  -8   3  414.56   39.70
   3  -8   3  343.67   45.10
  -3  -8  -3  342.87   33.10
  -3  -8  -3  353.86   33.70
   3   8   3  295.87   49.40
  -3   8  -3  229.38   50.79
  -3   8  -3  316.87   48.60
  -3   8  -3  397.86   54.29
   3   8   3  350.86   41.20
  -4  -8  -3   40.50   17.30
   4  -8   3   76.39   20.00
  -4  -8  -3   52.49   14.50
  -4  -8  -3   31.60   12.80
   4  -8   3   43.70   26.70
  -4   8  -3   43.80   21.70
  -4   8  -3   30.10   31.20
   4   8   3   43.00   23.00
  -5  -8  -3   55.29   20.30
   5  -8   3   39.70   26.60
   5  -8   3   84.59   42.60
   5   8   3   40.40   31.60
  -5   8  -3    7.90   47.60
  -5   8  -3    0.30   32.40
  -6  -8  -3  161.38   30.30
  -6  -8  -3  116.19   26.60
  -6  -8  -3  200.48   28.10
   6   8   3  248.18   48.90
  -6   8  -3  103.19   31.00
  -6  -9   3   80.79   22.80
  -6  -9   3  183.98   30.60
   6  -9  -3  152.68   62.09
  -6   9   3  120.09   31.20
  -5  -9   3   58.89   21.30
   5  -9  -3   17.60   69.29
   5  -9  -3  130.79   52.69
  -5  -9   3   98.39   22.60
  -5   9   3  178.78   49.40
  -5   9   3  132.29   35.20
   5   9  -3  199.48   74.09
   5   9  -3   81.09   71.09
   4  -9  -3   30.10   45.30
   4  -9  -3  -39.00   49.40
  -4  -9   3   -0.70   13.20
  -4  -9   3   -2.20   15.20
   4  -9  -3   25.40   15.70
  -4  -9   3   33.10   17.30
  -4   9   3   -4.40   28.80
  -4   9   3   -5.30   17.80
   4   9  -3   -7.30   43.50
   4   9  -3   13.60   41.30
   3  -9  -3  205.78   27.80
  -3  -9   3  189.98   35.10
  -3  -9   3  216.28   27.30
  -3  -9   3  208.38   24.50
  -3   9   3  245.08   61.79
   3   9  -3  271.47   62.19
  -3   9   3  233.88   48.20
   3   9  -3  166.58   44.00
  -3   9   3  164.48   28.00
  -2  -9   3  222.68   23.60
   2  -9  -3  188.78   25.80
  -2  -9   3  246.18   26.60
  -2  -9   3  179.98   26.00
  -2   9   3  182.88   42.60
  -2   9   3  197.38   28.00
   2   9  -3  285.17   57.29
  -2   9   3  241.18   42.70
   2   9  -3  243.58   47.30
  -2   9   3  286.17   47.10
  -1  -9   3   27.00   12.60
   1  -9  -3   30.00   11.60
  -1  -9   3   32.90   13.20
   1   9  -3   82.69   34.30
  -1   9   3   43.20   26.80
  -1   9   3   58.09   28.50
   1   9  -3   39.50   25.50
  -1   9   3   50.69   28.50
   0  -9   3  187.08   27.80
   0  -9  -3  226.78   22.50
   0  -9   3  229.78   34.20
   0  -9   3  181.98   23.70
   0   9   3  176.88   38.40
   0   9   3  254.77   37.90
   0   9   3  226.68   31.20
   0   9   3  243.78   39.20
   0   9  -3  244.18   45.40
   0   9  -3  241.38   46.00
   0   9  -3  264.57   54.49
   1  -9   3  638.04   62.29
  -1  -9  -3  610.24   50.39
   1  -9   3  490.45   50.49
  -1  -9  -3  566.84   50.49
   1   9   3  559.04   55.99
  -1   9  -3  631.84   67.09
  -1   9  -3  586.44   70.19
   1   9   3  627.64   65.99
  -1   9  -3  533.15   62.79
   1   9   3  598.94   66.69
   2  -9   3  312.17   44.20
  -2  -9  -3  333.07   31.20
  -2  -9  -3  334.87   30.70
   2  -9   3  274.17   36.20
   2   9   3  287.07   52.69
  -2   9  -3  274.07   47.70
  -2   9  -3  231.38   51.29
  -2   9  -3  313.57   52.59
   2   9   3  272.97   44.50
   3  -9   3  102.79   22.80
  -3  -9  -3   66.19   15.30
  -3  -9  -3   50.09   15.80
   3  -9   3   97.49   30.60
  -3   9  -3   39.60   52.29
   3   9   3   61.39   24.40
  -3   9  -3   45.70   29.90
  -4  -9  -3  311.47   34.40
  -4  -9  -3  325.97   35.50
   4  -9   3  441.26   57.39
   4  -9   3  367.26   50.39
  -4   9  -3  249.08   42.90
   4   9   3  345.57   46.60
   4   9   3  441.86   55.49
  -5  -9  -3   98.99   20.90
   5  -9   3  116.39   55.09
  -5  -9  -3   99.49   22.20
  -5   9  -3   77.39   69.79
   5   9   3  155.98   49.30
   5   9   3   97.89   35.30
  -5   9  -3   68.29   27.30
  -5 -10   3   51.19   22.40
  -5 -10   3  104.59   36.90
   5 -10  -3  101.29   71.39
  -5  10   3   64.29   39.90
  -5  10   3  170.48   69.69
  -5  10   3   41.30   46.90
  -4 -10   3  115.29   27.10
  -4 -10   3  183.58   30.30
   4 -10  -3  267.27   48.80
   4  10  -3  135.39   72.59
  -4  10   3  190.08   34.50
   4  10  -3  220.08   79.49
  -4  10   3  187.48   54.09
  -4  10   3  161.88   33.60
  -3 -10   3   24.00   15.70
  -3 -10   3   38.00   16.90
   3 -10  -3   55.59   31.10
  -3 -10   3   -3.00   17.20
   3  10  -3  -12.10   61.19
  -3  10   3   35.10   22.20
  -3  10   3   28.20   59.49
   3  10  -3   78.39   45.80
  -3  10   3   47.30   33.20
  -2 -10   3  112.39   21.60
  -2 -10   3   99.09   21.30
  -2 -10   3  131.89   19.90
  -2  10   3   55.79   35.50
   2  10  -3   68.09   33.10
   2  10  -3  153.58   48.00
  -2  10   3   48.50   31.10
  -2  10   3   70.79   33.10
  -1 -10   3   95.89   29.70
  -1 -10   3  159.78   26.80
   1 -10  -3  137.29   25.70
  -1 -10   3  157.78   26.60
   1  10  -3  299.37   60.19
  -1  10   3   87.89   35.20
   1  10  -3  216.78   53.29
   1  10  -3  259.77   50.59
  -1  10   3  244.38   80.29
   0 -10   3   58.09   20.30
   0 -10   3   74.49   18.90
   0 -10  -3  147.39   23.10
   0  10  -3  106.99   39.60
   0  10   3  106.29   34.50
   0  10   3  134.39   57.79
   0  10   3  124.69   41.30
   0  10  -3  107.79   41.50
   0  10   3   83.09   49.99
   0  10  -3  116.49   43.30
   1 -10   3  -17.80   16.50
  -1 -10  -3   -3.00    9.20
  -1  10  -3  -45.50   33.80
   1  10   3   22.00   32.60
  -1  10  -3  -52.19   34.20
   1  10   3    5.60   22.50
  -1  10  -3  -23.00   29.40
   1  10   3  -10.80   53.49
  -2 -10  -3  190.18   26.20
  -2 -10  -3  225.88   23.20
   2 -10   3  157.08   30.10
   2 -10   3  108.49   38.20
   2 -10   3  110.19   27.00
  -2  10  -3  201.58   55.59
  -2  10  -3  177.38   47.50
   2  10   3  101.49   40.60
  -2  10  -3  151.38   50.89
   2  10   3  195.78   34.70
  -3 -10  -3  128.69   26.50
   3 -10   3  104.19   31.70
   3 -10   3   72.79   28.60
  -3 -10  -3  104.59   17.80
  -3  10  -3  105.49   79.99
   3  10   3   80.79   35.00
  -3  10  -3   74.09   52.69
  -4 -10  -3   55.69   20.90
  -4 -10  -3   49.99   15.20
   4 -10   3   90.69   36.00
  -4  10  -3   22.50   25.30
   4  10   3  148.19   78.99
  -4  10  -3   57.09   41.10
   4  10   3  101.89   32.10
   5 -10   3  124.29   62.79
  -5 -10  -3   29.30   31.20
  -5 -10  -3    4.20   36.70
  -5  10  -3   24.60   35.80
  -5  10  -3  175.48   80.89
   5  10   3   32.20   43.40
  -4 -11   3   30.60   27.20
  -4 -11   3   36.80   28.40
  -4  11   3  164.68   62.19
   4  11  -3  116.99   76.19
  -4  11   3   59.99   40.40
   3 -11  -3  192.28   33.90
  -3 -11   3  180.28   32.00
  -3 -11   3  192.18   29.20
   3  11  -3  151.98   62.39
   3  11  -3  137.19   57.49
  -2 -11   3   25.90   30.30
  -2 -11   3   32.30   20.60
  -2 -11   3   91.89   40.80
   2  11  -3   51.99   69.69
  -2  11   3   94.39   48.30
   2  11  -3   18.00   40.50
  -1 -11   3   13.30   15.00
  -1 -11   3    8.20   18.50
  -1 -11   3   29.90   23.00
   1 -11  -3   -2.40    9.90
  -1  11   3   -0.70   37.40
  -1  11   3   20.20   41.20
   1  11  -3   28.50   44.80
   1  11  -3   19.30   39.70
  -1  11   3   13.50   40.50
   0 -11   3  102.99   37.70
   0 -11  -3  121.99   20.00
   0 -11   3  105.59   25.00
   0  11   3   51.99   29.20
   0  11  -3  167.78   48.90
   0  11   3   61.29   40.40
   0  11  -3  137.59   48.50
   0  11  -3  135.59   53.49
   0  11   3   47.50   47.90
   0  11   3  144.19   51.69
   1 -11   3  278.27   46.80
  -1 -11  -3  365.16   42.50
   1  11   3  284.57   78.99
  -1  11  -3  428.66   75.69
  -1  11  -3  225.58   71.89
   1  11   3  418.76   65.99
   1  11   3  537.65   61.19
  -1  11  -3  484.25   74.49
  -2 -11  -3    6.90   13.20
   2 -11   3   55.29   32.00
  -2  11  -3   15.10   43.70
  -2  11  -3   25.20   67.79
   2  11   3  -23.50   34.30
  -2  11  -3  -24.60   44.30
  -3 -11  -3    5.90   14.40
  -3  11  -3   39.60   31.50
  -3  11  -3   -5.40   43.80
   3  11   3   22.70   27.70
  -4 -11  -3   16.20   20.00
  -4  11  -3   53.09   46.00
   4  11   3    3.10   36.80
  -4  11  -3   52.09   89.89
  -3  12   3  -49.60   44.70
   3  12  -3   64.59  123.69
  -2 -12   3    8.40   24.00
  -2  12   3    6.90   59.49
   2  12  -3   23.10   92.19
  -1 -12   3  172.48   27.30
   1 -12  -3  109.69   21.90
   1  12  -3   67.89   63.29
  -1  12   3  184.48   83.29
   1  12  -3  153.48   62.19
  -1  12   3  139.29   68.09
   0 -12   3   68.49   30.90
   0 -12  -3   48.90   16.20
   0  12  -3   20.30   50.19
   0  12  -3   21.50   97.99
   0  12   3  -10.60   71.39
   0  12  -3   46.30   71.79
  -1 -12  -3   33.10   19.40
   1  12   3  -26.10   45.90
  -1  12  -3   58.49   70.49
  -1  12  -3   25.30   72.09
  -2  12  -3   49.00   52.59
  -2  12  -3   71.79   58.49
   2  12   3   41.50   37.90
   8   0  -4  207.18   77.19
  -8   0   4  319.17   48.30
  -8   0   4  373.96   43.30
   7   0  -4   66.99   34.90
  -7   0   4  158.68   26.60
   7   0  -4   58.09   43.00
  -7   0   4  125.29   26.40
  -7   0   4  123.99   23.60
   6   0  -4 1447.96  118.99
  -6   0   4 1273.27  103.79
   6   0  -4 1245.68  128.89
  -6   0   4 1165.98  105.69
  -6   0   4 1291.47  104.39
  -6   0   4 1189.18  102.09
  -6   0   4 1154.88  100.99
   5   0  -4  420.86   44.20
  -5   0   4  310.07   35.50
  -5   0   4  371.76   35.60
   5   0  -4  403.56   44.60
  -5   0   4  347.67   33.90
  -5   0   4  364.06   34.40
  -5   0   4  333.87   32.40
   4   0  -4  270.57   20.90
  -4   0   4  264.07   22.90
   4   0  -4  267.27   21.10
  -4   0   4  258.27   25.40
  -4   0   4  267.27   29.40
  -4   0   4  245.48   26.30
  -4   0   4  268.57   25.00
  -4   0   4  260.07   24.20
  -3   0   4  936.11   81.09
  -3   0   4 1043.30   83.09
  -3   0   4  979.50   84.09
  -3   0   4 1003.70   80.49
   3   0  -4 1172.28   89.69
   3   0  -4 1086.19   80.49
   3   0  -4  951.10   88.59
  -3   0   4 1052.49   87.49
  -3   0   4  941.21   81.99
   3   0  -4 1084.89   80.29
   3   0  -4 1149.89   89.59
  -3   0   4 1203.48   83.29
  -3   0   4 1042.30   83.09
  -3   0   4 1215.88   83.49
  -3   0   4  980.20   80.69
   3   0  -4  910.61   80.19
  -2   0   4 2797.02  195.88
  -2   0   4 2403.26  192.98
   2   0  -4 2576.74  199.88
  -2   0   4 2255.47  194.08
   2   0  -4 2826.12  192.78
   2   0  -4 2322.47  200.28
  -2   0   4 2535.85  192.88
  -2   0   4 2515.35  193.98
   2   0  -4 2828.62  192.88
  -2   0   4 2250.77  193.68
  -2   0   4 2494.85  194.28
  -2   0   4 2317.87  194.08
   2   0  -4 2498.05  199.58
  -2   0   4 2663.23  199.98
  -1   0   4  256.47   19.30
   1   0  -4  228.48   26.70
  -1   0   4  232.58   20.90
   1   0  -4  247.98   25.40
  -1   0   4  251.07   19.10
   1   0  -4  215.38   26.10
  -1   0   4  227.58   19.70
   1   0  -4  252.47   19.00
  -1   0   4  211.68   21.20
  -1   0   4  252.97   26.20
  -1   0   4  234.68   19.90
   1   0  -4  204.68   25.70
  -1   0   4  247.58   22.80
   0   0   4 1676.03  148.19
   0   0  -4 2053.49  146.69
   0   0   4 1649.93  148.49
   0   0   4 1955.50  153.48
   0   0  -4 1707.83  153.18
   0   0  -4 1897.91  155.08
   0   0   4 2152.18  146.59
   0   0   4 2004.30  149.69
   0   0  -4 1776.42  151.18
   0   0  -4 1988.30  146.49
   0   0   4 2128.19  146.79
   1   0   4 2043.80  154.68
  -1   0  -4 1855.11  154.68
  -1   0  -4 1838.32  151.58
   1   0   4 2156.38  150.58
  -1   0  -4 1700.43  147.59
  -1   0  -4 2068.29  158.38
  -1   0  -4 2038.30  147.29
  -1   0  -4 1918.91  155.28
  -1   0  -4 2045.90  147.09
  -1   0  -4 1715.73  148.49
   1   0   4 1799.82  149.09
   1   0   4 1860.21  149.59
  -2   0  -4  871.61   67.69
   2   0   4  828.12   70.79
  -2   0  -4  870.91   72.49
  -2   0  -4  822.42   75.59
  -2   0  -4  915.41   69.59
   2   0   4  912.81   76.89
  -2   0  -4  824.72   69.09
   2   0   4 1002.10   73.79
   2   0   4  820.72   70.19
  -3   0  -4  100.99   13.30
  -3   0  -4  124.69   15.20
  -3   0  -4  119.49   12.20
   3   0   4  152.88   11.20
  -3   0  -4  121.69   14.30
  -3   0  -4  139.19   17.00
  -3   0  -4  104.79   14.50
   3   0   4  113.19   15.70
  -3   0  -4  150.48   25.70
  -3   0  -4  118.69   11.20
   3   0   4  135.19   25.10
   3   0   4  152.58   11.60
   3   0   4  135.39   15.60
  -4   0  -4    4.20    2.70
  -4   0  -4   -6.00    8.30
  -4   0  -4    6.70    8.30
   4   0   4    1.40    8.50
   4   0   4    6.50    3.00
   4   0   4    8.50    2.70
  -4   0  -4    3.30    3.10
  -4   0  -4    3.70    6.80
  -4   0  -4    7.80    7.30
   4   0   4    4.20   12.20
  -4   0  -4    7.50    6.40
   4   0   4    5.70    8.20
  -5   0  -4  458.15   44.00
   5   0   4  408.16   44.90
   5   0   4  433.86   45.50
  -5   0  -4  592.54   45.30
  -5   0  -4  522.65   47.60
   5   0   4  460.35   63.99
  -5   0  -4  497.75   44.80
  -6   0  -4  446.26   47.40
  -6   0  -4  457.95   50.59
   6   0   4  359.56   54.59
   6   0   4  408.16   45.50
  -6   0  -4  295.57   44.10
   7   0   4   98.39   41.20
  -7   0  -4  184.98   45.90
  -7   0  -4  112.99   39.90
  -7   0  -4   78.59   23.70
   7   0   4  204.98   78.89
  -8   0  -4  484.65   71.89
  -8   0  -4  324.87   51.19
  -8   1   4  431.36   62.89
  -7  -1   4  218.78   40.20
  -6  -1   4  178.38   27.70
  -6  -1   4  196.48   30.00
  -6  -1   4  209.98   25.70
  -6  -1   4  197.98   25.80
   6  -1  -4  230.48   42.40
   6  -1  -4  271.67   40.20
   6   1  -4  258.47   62.39
  -6   1   4  183.38   25.40
   6   1  -4  177.38   35.00
  -6   1   4  154.28   28.80
  -6   1   4  175.68   24.30
  -6   1   4  244.78   29.90
  -6   1   4  201.08   25.70
  -5  -1   4  204.18   21.90
   5  -1  -4  242.78   33.70
  -5  -1   4  187.98   19.90
  -5  -1   4  215.48   24.20
  -5  -1   4  242.78   23.40
   5  -1  -4  185.08   16.20
  -5  -1   4  192.28   24.60
  -5  -1   4  224.28   23.00
  -5   1   4  197.48   22.80
  -5   1   4  229.98   24.20
  -5   1   4  198.18   30.90
  -5   1   4  195.38   23.00
   5   1  -4  213.28   30.30
  -5   1   4  178.28   24.20
   5   1  -4  188.58   31.10
  -5   1   4  204.38   21.30
  -4  -1   4  651.33   62.19
   4  -1  -4  822.02   55.79
  -4  -1   4  754.12   57.49
  -4  -1   4  628.94   54.89
   4  -1  -4  714.53   56.39
   4  -1  -4  671.73   55.69
   4  -1  -4  792.52   55.19
  -4  -1   4  622.84   54.99
   4  -1  -4  711.43   55.59
  -4  -1   4  725.43   58.69
  -4   1   4  718.33   57.59
  -4   1   4  730.23   65.39
  -4   1   4  752.22   61.29
   4   1  -4  826.32   66.19
   4   1  -4  640.54   54.99
   4   1  -4  796.72   66.99
  -4   1   4  702.63   58.39
  -4   1   4  630.54   68.19
   4   1  -4  754.92   71.39
   4   1  -4  668.13   54.89
   3  -1  -4  164.98   12.00
   3  -1  -4  178.28   22.60
   3  -1  -4  181.58   23.40
  -3  -1   4  140.69   15.30
   3  -1  -4  148.29   11.70
  -3  -1   4  140.99   14.90
   3  -1  -4  138.59   12.50
  -3  -1   4  136.09   11.60
  -3  -1   4  137.09   19.20
  -3  -1   4  121.79   13.40
   3  -1  -4  111.39   22.30
  -3  -1   4  132.79   11.80
  -3  -1   4  133.09   14.40
   3   1  -4  140.39   11.50
   3   1  -4  126.99   20.00
  -3   1   4  117.89   12.00
  -3   1   4  124.49   11.90
   3   1  -4  170.08   21.90
   3   1  -4  163.58   22.30
   3   1  -4  142.89   11.70
  -3   1   4  151.28   16.70
  -3   1   4  129.49   13.30
  -3   1   4  109.09   12.70
  -3   1   4  141.09   15.20
  -3   1   4  153.88   23.00
  -3   1   4  142.59   15.70
  -3   1   4  151.18   17.00
   2  -1  -4   92.89   16.90
  -2  -1   4   78.19   10.30
  -2  -1   4   99.89    7.80
   2  -1  -4   77.09    8.20
   2  -1  -4   92.79   20.20
  -2  -1   4   86.99   15.30
  -2  -1   4  100.49    7.90
   2  -1  -4   99.59    7.60
  -2  -1   4   98.19   10.40
  -2  -1   4  105.19   12.00
  -2  -1   4   94.19    9.90
   2  -1  -4   97.89    7.80
   2  -1  -4  111.09   20.40
  -2  -1   4   79.89   10.00
  -2  -1   4   80.89   10.00
   2   1  -4   97.19   15.60
  -2   1   4   98.79   17.60
  -2   1   4   75.59    9.60
  -2   1   4   80.59   10.20
   2   1  -4   94.89   16.00
   2   1  -4   65.29   16.00
  -2   1   4   74.09    9.40
   2   1  -4   82.09    7.70
  -2   1   4   73.29    8.50
  -2   1   4  108.09   13.30
   2   1  -4   94.19    7.70
  -2   1   4   76.59    7.90
   2   1  -4   79.29   15.70
  -2   1   4   71.09   12.40
  -2   1   4   74.29    8.50
  -1  -1   4 1519.15  121.59
   1  -1  -4 1680.83  119.79
  -1  -1   4 1739.83  119.69
   1  -1  -4 1562.34  126.89
  -1  -1   4 1694.13  122.69
  -1  -1   4 1670.83  121.49
   1  -1  -4 1406.46  127.59
   1  -1  -4 1655.53  119.59
   1  -1  -4 1486.15  125.79
  -1  -1   4 1687.03  137.69
  -1  -1   4 1705.93  120.89
  -1  -1   4 1374.36  119.99
  -1   1   4 1588.84  127.79
  -1   1   4 1615.94  121.49
   1   1  -4 1687.43  119.79
   1   1  -4 1322.27  125.89
   1   1  -4 1555.34  125.89
  -1   1   4 1515.25  120.19
   1   1  -4 1366.76  125.89
  -1   1   4 1602.24  120.09
  -1   1   4 1464.65  120.09
   1   1  -4 1578.24  126.89
   1   1  -4 1647.54  119.99
  -1   1   4 1363.06  122.59
  -1   1   4 1494.25  121.59
   0  -1  -4  963.60   89.39
   0  -1   4  929.71   84.49
   0  -1   4  994.90   83.49
   0  -1  -4  914.01   88.69
   0  -1   4 1134.79   84.69
   0  -1   4 1134.09   81.59
   0  -1  -4  984.30   81.49
   0  -1   4 1015.50   83.29
   0  -1  -4  992.70   85.59
   0  -1  -4 1149.48   81.39
   0  -1  -4 1129.59   81.49
   0  -1  -4  940.61   87.39
   0  -1   4 1045.60   88.79
   0  -1   4 1161.78   81.39
   0   1   4 1129.79   89.49
   0   1  -4 1077.59   87.79
   0   1  -4 1168.58   89.29
   0   1  -4 1132.09   90.29
   0   1   4 1026.60   83.59
   0   1   4  990.10   84.69
   0   1  -4 1158.58   81.89
   0   1   4 1008.70   83.89
   0   1  -4 1149.39   81.69
   0   1  -4 1012.90   89.79
  -1  -1  -4  300.57   29.70
   1  -1   4  351.56   30.20
   1  -1   4  413.06   28.00
  -1  -1  -4  331.07   31.80
   1  -1   4  356.16   30.70
  -1  -1  -4  364.06   38.70
   1  -1   4  404.96   31.80
   1  -1   4  295.27   32.50
  -1  -1  -4  376.86   29.00
  -1  -1  -4  328.57   36.00
  -1  -1  -4  370.86   28.70
  -1  -1  -4  364.86   35.90
   1   1   4  321.47   31.20
   1   1   4  298.47   30.10
  -1   1  -4  348.07   35.00
  -1   1  -4  339.97   28.10
   1   1   4  389.96   28.10
  -1   1  -4  390.86   35.10
   1   1   4  338.37   31.00
  -1   1  -4  347.17   27.90
   1   1   4  376.96   35.50
  -1   1  -4  299.97   31.30
  -1   1  -4  340.77   38.40
  -1   1  -4  343.97   29.80
  -2  -1  -4  738.73   59.79
  -2  -1  -4  727.33   68.49
   2  -1   4  777.72   62.39
   2  -1   4  702.23   61.19
  -2  -1  -4  654.33   61.19
   2  -1   4  813.42   58.19
   2  -1   4  662.83   64.39
  -2  -1  -4  745.83   59.89
   2  -1   4  697.73   60.59
   2  -1   4  810.12   58.59
  -2  -1  -4  767.72   58.49
  -2  -1  -4  687.83   60.39
  -2  -1  -4  775.32   58.29
  -2  -1  -4  787.72   60.09
   2  -1   4  736.33   69.19
   2   1   4  735.33   61.49
   2   1   4  815.02   66.79
   2   1   4  721.93   61.99
   2   1   4  838.92   62.79
  -2   1  -4  648.64   59.79
   2   1   4  859.01   58.69
  -2   1  -4  772.32   58.59
   3  -1   4 1896.91  149.29
   3  -1   4 1903.01  149.88
  -3  -1  -4 1859.51  156.68
  -3  -1  -4 1708.03  147.09
  -3  -1  -4 2064.09  148.99
  -3  -1  -4 1914.81  149.09
   3  -1   4 1842.52  154.58
  -3  -1  -4 1894.61  149.49
  -3  -1  -4 1918.91  149.09
  -3  -1  -4 1841.02  146.39
   3  -1   4 1981.40  150.88
   3  -1   4 2202.28  146.49
   3  -1   4 1830.22  159.98
  -3  -1  -4 1900.51  150.58
  -3  -1  -4 1919.91  147.49
  -3  -1  -4 2122.19  149.39
   3   1   4 1978.20  146.39
  -3   1  -4 1853.51  151.18
  -3   1  -4 1827.02  156.08
   3   1   4 1908.51  148.59
  -3   1  -4 2006.00  148.79
  -3   1  -4 1853.11  147.69
  -3   1  -4 1971.90  149.99
   3   1   4 1870.21  150.18
   3   1   4 1833.12  150.68
  -3   1  -4 1673.73  148.89
   3   1   4 1980.80  156.68
  -3   1  -4 1839.82  146.69
  -4  -1  -4  279.07   26.70
  -4  -1  -4  235.78   19.90
   4  -1   4  246.68   31.10
   4  -1   4  270.97   25.80
  -4  -1  -4  281.17   24.10
   4  -1   4  279.67   25.10
  -4  -1  -4  241.38   19.60
  -4  -1  -4  256.07   24.00
   4  -1   4  250.97   20.10
  -4  -1  -4  216.68   24.00
  -4  -1  -4  232.28   25.30
  -4  -1  -4  222.28   24.30
  -4  -1  -4  216.48   26.00
   4  -1   4  205.68   25.40
   4  -1   4  271.67   19.90
   4   1   4  241.58   26.40
  -4   1  -4  238.28   20.30
  -4   1  -4  291.17   25.50
  -4   1  -4  259.27   27.20
   4   1   4  250.87   19.60
  -4   1  -4  217.88   23.70
  -4   1  -4  188.38   23.90
   4   1   4  218.78   19.70
  -4   1  -4  226.28   20.70
  -4   1  -4  237.28   30.00
  -5  -1  -4   71.79   14.20
  -5  -1  -4   63.49   15.00
   5  -1   4   81.59   16.50
  -5  -1  -4   78.99   16.90
   5  -1   4   75.29   23.50
  -5  -1  -4   54.39   18.00
   5   1   4   77.59   24.00
  -5   1  -4   87.29   15.60
  -5   1  -4   85.39   16.30
  -5   1  -4  103.19   17.60
  -5   1  -4   59.69   16.70
   5   1   4   77.39   16.50
   5   1   4   65.89   17.00
  -6  -1  -4  204.38   37.40
  -6  -1  -4  193.38   32.80
   6  -1   4  199.78   31.40
   6  -1   4  196.58   42.10
  -6   1  -4  163.58   39.90
   6   1   4  211.88   31.70
  -6   1  -4  183.78   30.40
   7  -1   4   -2.10   55.29
  -7  -1  -4   67.09   26.70
  -7  -1  -4   76.59   26.60
  -7  -1  -4  104.79   36.70
   7  -1   4   95.59   44.90
  -7   1  -4  157.78   35.80
  -7   1  -4   48.30   23.00
   7   1   4  263.87   72.69
  -8  -1  -4   14.80   41.70
  -8  -1  -4    5.90   28.20
  -8   1  -4   11.80   67.19
  -8   1  -4   33.50   36.50
  -8  -2   4   11.50   23.50
   8  -2  -4   42.90   52.69
  -8  -2   4    7.60   29.00
   8  -2  -4   20.20   68.69
  -8  -2   4  -26.90   22.10
  -8   2   4   49.20   24.50
  -8   2   4   33.00   27.50
  -8   2   4   -3.60   30.90
  -8   2   4   17.40   47.90
  -7  -2   4  187.78   31.80
  -7  -2   4  135.29   24.80
   7  -2  -4  156.38   49.99
  -7  -2   4  138.29   29.40
   7  -2  -4  208.38   49.90
  -7   2   4   81.79   22.50
  -7   2   4  131.09   26.60
   7   2  -4  142.09   84.79
  -6  -2   4  643.14   58.89
  -6  -2   4  601.24   53.39
  -6  -2   4  664.23   56.29
  -6  -2   4  612.74   55.29
   6  -2  -4  790.62   73.89
  -6   2   4  616.74   57.19
  -6   2   4  588.24   55.59
  -6   2   4  541.75   58.59
  -6   2   4  600.04   56.79
   6   2  -4  553.84   66.49
  -5  -2   4  448.66   38.10
   5  -2  -4  383.96   35.50
   5  -2  -4  317.27   33.80
  -5  -2   4  398.96   40.30
  -5  -2   4  386.36   38.60
  -5  -2   4  428.26   36.00
  -5  -2   4  394.46   37.20
  -5   2   4  352.46   36.40
   5   2  -4  388.36   45.10
  -5   2   4  456.25   39.30
  -5   2   4  461.75   39.60
  -5   2   4  424.06   61.09
  -5   2   4  388.66   39.90
   5   2  -4  440.46   46.80
   5   2  -4  404.16   44.70
  -5   2   4  452.85   36.40
  -4  -2   4    4.00   11.10
  -4  -2   4   18.30    7.70
  -4  -2   4   16.40    7.00
   4  -2  -4   18.90   16.00
  -4  -2   4   21.40    9.10
   4  -2  -4   14.10    2.70
  -4  -2   4    9.60    2.00
   4  -2  -4   13.50    2.50
  -4  -2   4   11.80    1.90
  -4  -2   4    9.30    5.60
   4  -2  -4    7.50    2.80
   4  -2  -4   10.20    3.10
   4  -2  -4   10.80   18.30
   4  -2  -4    8.90    4.50
  -4   2   4    9.40   20.00
  -4   2   4   11.10    7.60
  -4   2   4    9.60    9.50
   4   2  -4   10.20    1.90
   4   2  -4    8.00   13.00
   4   2  -4   10.10   12.50
   4   2  -4    6.30   12.50
  -4   2   4   19.20    7.10
   4   2  -4    3.00   10.80
  -4   2   4   10.10   20.80
   4   2  -4    8.80    2.30
  -4   2   4    3.50    7.00
  -4   2   4    6.60    7.00
  -4   2   4    7.10    8.00
  -3  -2   4  571.44   42.10
  -3  -2   4  584.34   41.90
   3  -2  -4  523.25   54.89
   3  -2  -4  579.04   42.10
  -3  -2   4  473.95   49.00
   3  -2  -4  576.04   42.30
  -3  -2   4  578.84   45.30
  -3  -2   4  537.15   44.20
  -3  -2   4  630.14   45.40
  -3  -2   4  609.34   45.30
   3  -2  -4  566.64   43.40
  -3  -2   4  566.84   44.30
  -3  -2   4  550.94   45.10
  -3   2   4  527.45   46.00
   3   2  -4  501.05   41.80
  -3   2   4  561.94   44.60
  -3   2   4  487.85   46.60
   3   2  -4  554.54   51.39
   3   2  -4  540.55   51.29
   3   2  -4  509.45   49.50
  -3   2   4  583.14   55.59
  -3   2   4  463.95   42.50
   3   2  -4  438.76   58.39
  -3   2   4  486.05   42.50
   3   2  -4  491.75   42.00
  -3   2   4  493.85   45.20
  -3   2   4  508.35   45.00
  -2  -2   4 1865.31  126.49
   2  -2  -4 1866.71  133.89
   2  -2  -4 1578.04  125.09
  -2  -2   4 1705.33  125.79
  -2  -2   4 1808.42  124.29
  -2  -2   4 1538.85  131.69
   2  -2  -4 1423.16  134.09
   2  -2  -4 1811.02  132.29
  -2  -2   4 1575.34  125.69
   2  -2  -4 1645.54  124.29
   2  -2  -4 1675.83  124.09
  -2  -2   4 1808.02  124.09
  -2   2   4 1494.85  124.69
   2   2  -4 1596.54  124.39
  -2   2   4 1437.16  125.59
  -2   2   4 1588.24  125.19
  -2   2   4 1718.33  135.69
  -2   2   4 1581.54  124.49
  -2   2   4 1528.15  127.09
   2   2  -4 1661.83  132.39
   2   2  -4 1594.34  131.39
  -2   2   4 1359.16  128.09
   2   2  -4 1470.55  130.29
   2   2  -4 1498.95  131.69
   2   2  -4 1599.44  124.19
  -1  -2   4   11.40    7.10
  -1  -2   4   14.10    6.40
   1  -2  -4   14.70    2.20
  -1  -2   4   11.80    8.60
  -1  -2   4    9.80    5.90
  -1  -2   4   13.30    5.30
  -1  -2   4   16.00    2.60
  -1  -2   4   16.00    2.50
   1  -2  -4   15.00    2.40
   1  -2  -4   14.90   10.40
  -1  -2   4   15.00    4.50
   1  -2  -4    8.60    3.30
   1  -2  -4   21.30   13.10
  -1  -2   4   11.30    2.50
   1  -2  -4   21.90   11.30
   1   2  -4   13.40    9.80
  -1   2   4   10.80    2.70
  -1   2   4    8.90    3.60
  -1   2   4    1.50    8.00
   1   2  -4    7.30    2.00
  -1   2   4   20.40   11.20
   1   2  -4   12.10   10.90
   1   2  -4    9.30    7.00
  -1   2   4   13.00    5.90
  -1   2   4    8.40    4.90
  -1   2   4   10.00    2.70
   1   2  -4    8.00    2.10
   1   2  -4   17.50   11.00
   0  -2  -4  107.39   18.50
   0  -2  -4   98.99   16.80
   0  -2   4  107.79   13.40
   0  -2   4  120.09   12.20
   0  -2   4  118.59   19.70
   0  -2  -4  107.69   19.40
   0  -2  -4  123.69    9.50
   0  -2   4  105.19   12.70
   0  -2   4  122.89    9.70
   0  -2  -4  108.19   14.40
   0  -2   4  121.59    9.40
   0  -2  -4  120.19    9.30
   0  -2   4   92.49   10.70
   0  -2  -4  117.69   10.00
   0  -2   4  111.99   14.60
   0   2  -4   98.89   18.70
   0   2   4  106.49   18.90
   0   2  -4   99.29    9.80
   0   2  -4  111.19   14.50
   0   2   4  109.59   10.00
   0   2  -4  101.09    9.60
   0   2  -4   98.79   17.40
   0   2  -4   92.29   19.00
   0   2   4   96.79   12.10
   0   2  -4  119.29   17.80
   0   2   4  102.69    9.60
   0   2  -4  105.79   16.10
   0   2   4   75.39   14.30
   0   2   4   99.29   13.00
   1  -2   4 2883.01  207.68
   1  -2   4 2419.76  212.38
  -1  -2  -4 2468.85  209.48
  -1  -2  -4 2791.02  217.88
   1  -2   4 2922.51  211.38
  -1  -2  -4 2883.11  208.58
  -1  -2  -4 3103.79  207.58
  -1  -2  -4 2808.02  208.68
  -1  -2  -4 2751.82  214.28
  -1  -2  -4 2815.82  208.58
   1  -2   4 2717.93  218.88
   1  -2   4 2715.23  210.08
  -1  -2  -4 2551.34  217.18
   1  -2   4 2905.31  207.88
   1  -2   4 2781.42  209.78
  -1   2  -4 2577.04  208.18
  -1   2  -4 2819.32  216.18
  -1   2  -4 2555.74  210.58
   1   2   4 2378.56  210.68
   1   2   4 2672.93  207.78
   1   2   4 2820.22  216.68
  -1   2  -4 2496.35  212.48
  -1   2  -4 2594.74  217.18
  -1   2  -4 2760.52  208.18
   1   2   4 2671.23  207.98
   1   2   4 2656.63  210.68
   2  -2   4 2805.62  211.48
   2  -2   4 2847.81  211.28
   2  -2   4 2863.61  215.38
  -2  -2  -4 2584.04  221.08
   2  -2   4 2453.35  217.28
   2  -2   4 2396.86  213.98
  -2  -2  -4 3100.19  211.38
  -2  -2  -4 2994.60  213.18
   2  -2   4 2670.93  213.88
   2  -2   4 2703.83  224.68
  -2  -2  -4 3108.99  211.18
   2  -2   4 2707.73  213.48
  -2  -2  -4 2899.11  212.98
  -2  -2  -4 2691.93  213.38
  -2  -2  -4 2783.72  212.88
   2   2   4 2782.32  214.98
   2   2   4 2751.52  211.58
  -2   2  -4 2721.93  211.68
  -2   2  -4 2953.40  219.38
  -2   2  -4 2687.13  211.98
   2   2   4 2786.52  215.18
   2   2   4 2716.53  215.48
  -2   2  -4 2694.13  218.08
   2   2   4 2831.12  211.38
  -2   2  -4 2457.25  211.88
  -2   2  -4 2738.03  220.18
   3  -2   4  267.37   27.40
   3  -2   4  299.37   25.90
  -3  -2  -4  292.17   27.20
   3  -2   4  299.77   27.00
  -3  -2  -4  297.97   25.40
  -3  -2  -4  273.57   22.80
  -3  -2  -4  265.07   22.60
   3  -2   4  273.27   63.69
   3  -2   4  301.87   22.80
   3  -2   4  287.87   23.00
   3  -2   4  275.37   28.70
  -3  -2  -4  284.77   26.10
  -3  -2  -4  304.87   37.50
   3   2   4  284.77   28.50
  -3   2  -4  316.17   28.80
   3   2   4  264.87   41.20
  -3   2  -4  261.07   35.30
  -3   2  -4  266.87   23.60
   3   2   4  270.77   22.70
   3   2   4  258.77   22.90
  -3   2  -4  279.07   23.40
   3   2   4  282.67   27.60
  -4  -2  -4  541.75   45.60
  -4  -2  -4  492.85   40.80
   4  -2   4  522.95   45.40
   4  -2   4  521.05   52.59
   4  -2   4  531.35   45.80
   4  -2   4  489.15   47.10
   4  -2   4  448.96   41.40
  -4  -2  -4  606.04   45.40
  -4  -2  -4  575.54   47.30
  -4  -2  -4  570.84   45.30
  -4  -2  -4  502.35   41.00
  -4  -2  -4  546.55   45.90
  -4   2  -4  564.14   46.40
  -4   2  -4  538.95   48.80
  -4   2  -4  505.25   43.80
   4   2   4  571.64   48.90
  -4   2  -4  456.45   45.30
   4   2   4  530.65   47.00
  -4   2  -4  607.14   49.40
  -4   2  -4  485.45   42.40
   5  -2   4  385.86   47.60
  -5  -2  -4  441.76   40.70
  -5  -2  -4  473.35   39.50
  -5  -2  -4  486.35   40.60
  -5  -2  -4  483.35   39.80
  -5  -2  -4  475.55   45.90
   5  -2   4  410.56   41.90
   5   2   4  415.76   41.90
   5   2   4  387.46   42.10
  -5   2  -4  330.37   39.90
  -5   2  -4  366.76   39.60
  -5   2  -4  482.95   44.20
  -5   2  -4  429.56   40.40
  -6  -2  -4   31.80   19.50
   6  -2   4   39.30   19.00
  -6  -2  -4   33.90   16.00
   6  -2   4   81.39   55.19
  -6   2  -4   58.69   18.00
  -6   2  -4   49.80   19.80
  -6   2  -4   49.20   18.50
   6   2   4   45.60   18.80
   7  -2   4   35.70   79.29
  -7  -2  -4  103.79   31.60
  -7  -2  -4    2.30   21.70
   7  -2   4   20.10   47.30
  -7  -2  -4   75.59   22.30
   7   2   4  163.78   59.09
  -7   2  -4   43.20   19.30
  -7   2  -4   36.30   20.60
   8  -3  -4   82.99  115.49
  -8  -3   4   55.89   28.70
   8  -3  -4   66.49   51.79
  -8   3   4   79.19   37.80
  -8   3   4  122.19   30.90
  -7  -3   4  270.57   40.60
  -7  -3   4  364.46   39.80
  -7  -3   4  375.16   48.10
   7  -3  -4  416.26   63.59
  -7   3   4  514.35   54.29
   7   3  -4  272.37   78.29
  -7   3   4  358.86   40.90
  -7   3   4  395.66   43.70
  -6  -3   4   54.39   16.70
   6  -3  -4   56.39   30.40
   6  -3  -4   87.19   34.00
  -6  -3   4   56.79   17.80
  -6  -3   4   52.09   14.60
  -6  -3   4   40.90   18.60
  -6   3   4   77.09   19.00
  -6   3   4   14.50   19.30
   6   3  -4   25.80   31.10
   6   3  -4   26.40   34.70
  -6   3   4   47.20   16.40
  -6   3   4   53.89   17.90
   5  -3  -4  197.68   21.50
  -5  -3   4  234.48   24.10
  -5  -3   4  215.58   25.40
   5  -3  -4  173.98   18.40
  -5  -3   4  199.78   23.00
  -5  -3   4  189.18   21.50
  -5   3   4  231.08   24.70
  -5   3   4  198.28   26.00
  -5   3   4  227.28   25.30
  -5   3   4  200.58   23.40
  -5   3   4  210.48   25.40
   5   3  -4  200.88   34.30
  -4  -3   4  661.23   54.59
  -4  -3   4  751.72   59.89
  -4  -3   4  764.42   60.59
   4  -3  -4  734.43   55.39
   4  -3  -4  689.23   55.99
  -4  -3   4  622.44   56.49
  -4  -3   4  649.54   62.39
   4  -3  -4  781.92   57.99
   4  -3  -4  635.94   56.09
  -4   3   4  727.03   60.49
  -4   3   4  761.72   77.89
  -4   3   4  767.32   58.39
   4   3  -4  773.52   67.59
   4   3  -4  633.04   61.19
   4   3  -4  678.73   66.09
  -4   3   4  727.33   61.89
  -4   3   4  818.52   60.79
   4   3  -4  679.83   54.99
   4   3  -4  695.63   54.69
  -4   3   4  713.13   60.19
  -3  -3   4  131.49   13.90
   3  -3  -4  143.49   11.40
  -3  -3   4  161.98   15.80
  -3  -3   4  137.99   15.00
   3  -3  -4  146.09   13.70
  -3  -3   4  157.48   11.10
  -3  -3   4  127.39   15.30
   3  -3  -4  137.79   11.70
  -3  -3   4  107.09   21.40
  -3  -3   4  114.69   12.20
  -3  -3   4  131.49   14.20
   3   3  -4  122.89   20.40
   3   3  -4  132.79   22.50
  -3   3   4  129.69   16.00
  -3   3   4  102.39   19.30
   3   3  -4  129.79   21.70
   3   3  -4  119.69   19.90
  -3   3   4  130.79   26.10
   3   3  -4  110.29   11.20
   3   3  -4  117.39   11.00
  -3   3   4  107.99   15.10
  -2  -3   4  428.46   36.40
  -2  -3   4  464.85   37.10
   2  -3  -4  424.86   33.70
  -2  -3   4  463.35   33.70
  -2  -3   4  384.16   35.50
  -2  -3   4  416.86   35.70
   2  -3  -4  438.06   34.00
  -2  -3   4  404.76   43.70
   2  -3  -4  356.96   45.80
  -2  -3   4  422.46   33.80
  -2  -3   4  472.55   33.50
   2  -3  -4  510.95   43.00
   2   3  -4  443.36   43.40
   2   3  -4  442.16   43.10
   2   3  -4  430.26   41.60
  -2   3   4  435.66   35.70
   2   3  -4  407.46   33.90
  -2   3   4  396.16   35.70
   2   3  -4  424.66   33.70
  -2   3   4  417.06   34.40
  -2   3   4  370.96   34.40
   2   3  -4  425.56   40.60
  -2   3   4  458.85   49.30
  -2   3   4  399.56   37.00
  -2   3   4  394.26   39.70
  -2   3   4  446.56   35.30
  -1  -3   4 1120.09   76.59
   1  -3  -4  941.01   74.19
   1  -3  -4  896.21   75.39
   1  -3  -4 1080.69   85.69
   1  -3  -4  958.40   73.99
  -1  -3   4  913.91   84.69
  -1  -3   4  946.61   76.89
   1  -3  -4 1030.60   80.99
  -1  -3   4  912.31   74.09
  -1  -3   4 1011.70   74.19
  -1  -3   4  994.80   75.49
   1  -3  -4  873.21   85.49
  -1  -3   4  977.80   77.79
  -1  -3   4 1018.20   73.99
  -1   3   4 1128.39   80.39
   1   3  -4 1046.10   81.69
   1   3  -4  940.81   74.19
  -1   3   4  924.01   76.59
  -1   3   4  928.91   76.09
  -1   3   4  926.71   74.69
   1   3  -4 1035.50   82.99
   1   3  -4  908.71   82.59
   1   3  -4  928.41   81.89
   1   3  -4  963.20   81.39
  -1   3   4  820.42   75.69
  -1   3   4  945.61   91.49
   1   3  -4  942.81   74.39
  -1   3   4  804.62   78.69
  -1   3   4  898.11   74.29
   0  -3  -4 1275.17   97.89
   0  -3   4 1159.68   98.29
   0  -3  -4 1203.78  102.79
   0  -3  -4 1413.66   97.39
   0  -3   4 1287.97   97.29
   0  -3   4 1324.57   97.59
   0  -3  -4 1338.77   97.49
   0  -3   4 1200.58  111.29
   0  -3   4 1382.36   99.59
   0  -3   4 1346.97   99.89
   0  -3   4 1241.08  101.79
   0  -3  -4 1329.77   97.69
   0  -3  -4 1211.58  105.69
   0  -3  -4 1166.38  108.29
   0   3  -4 1205.88   97.79
   0   3   4 1268.67  109.09
   0   3  -4 1275.17  105.89
   0   3   4 1225.18   97.49
   0   3   4 1168.28   97.79
   0   3  -4 1186.08   97.49
   0   3   4 1292.77  101.69
   0   3  -4 1198.48  104.99
   0   3  -4 1294.87  103.29
  -1  -3  -4  142.99   12.90
   1  -3   4  131.09   18.90
  -1  -3  -4  141.19   13.20
   1  -3   4  138.99   15.40
   1  -3   4  166.38   18.80
   1  -3   4  139.39   28.00
   1  -3   4  138.79   12.30
  -1  -3  -4  125.19   23.00
  -1  -3  -4  124.89   23.10
  -1  -3  -4  148.59   13.40
   1  -3   4  129.59   12.20
   1  -3   4  109.69   14.20
  -1  -3  -4  141.29   11.90
  -1  -3  -4  122.99   19.10
  -1  -3  -4  144.99   11.70
   1  -3   4  149.69   14.80
   1   3   4  112.79   17.90
  -1   3  -4  146.69   12.60
  -1   3  -4  153.18   23.90
  -1   3  -4  138.79   20.50
  -1   3  -4  159.88   21.60
   1   3   4  143.49   12.30
   1   3   4  167.18   24.90
   1   3   4  144.49   16.00
   1   3   4  138.19   16.20
   1   3   4  127.79   12.40
  -1   3  -4  151.98   17.80
   1   3   4  148.49   16.30
  -1   3  -4  159.28   22.60
  -1   3  -4  146.29   12.90
  -2  -3  -4  835.42   65.89
   2  -3   4  803.62   66.89
   2  -3   4  781.22   70.09
  -2  -3  -4  818.82   65.79
  -2  -3  -4  887.81   63.99
   2  -3   4  712.63   67.09
  -2  -3  -4  876.91   66.19
  -2  -3  -4  782.32   65.99
   2  -3   4  786.52   85.79
  -2  -3  -4  812.32   76.69
  -2  -3  -4  874.21   64.19
  -2  -3  -4  744.23   66.39
   2  -3   4  839.42   64.69
   2  -3   4  786.12   66.29
   2  -3   4  841.62   64.39
   2  -3   4  729.23   70.89
   2   3   4  890.81   64.49
   2   3   4  849.12   68.69
   2   3   4  941.11   75.79
   2   3   4  842.02   69.49
  -2   3  -4  878.11   71.69
   2   3   4  826.82   64.69
  -2   3  -4  846.82   65.19
  -2   3  -4  922.21   74.29
  -2   3  -4  816.22   68.69
   2   3   4  760.02   69.59
   2   3   4  862.11   66.79
  -2   3  -4  807.02   67.49
  -2   3  -4  835.42   64.89
  -3  -3  -4  779.92   56.79
   3  -3   4  720.93   59.39
  -3  -3  -4  750.42   56.19
  -3  -3  -4  755.92   58.89
  -3  -3  -4  765.32   59.29
   3  -3   4  678.63   65.19
  -3  -3  -4  748.83   59.79
   3  -3   4  713.33   61.99
  -3  -3  -4  652.63   70.29
  -3  -3  -4  762.12   59.29
   3  -3   4  692.83   56.69
   3  -3   4  683.33   60.89
   3  -3   4  700.13   56.39
   3  -3   4  738.33   58.79
   3   3   4  649.43   56.59
   3   3   4  736.13   62.49
   3   3   4  855.11   68.49
  -3   3  -4  680.83   56.89
   3   3   4  644.44   56.29
  -3   3  -4  671.93   57.29
  -3   3  -4  736.43   59.99
  -3   3  -4  760.72   62.09
   3   3   4  752.02   61.89
  -4  -3  -4  191.48   19.20
   4  -3   4  201.18   25.00
  -4  -3  -4  242.68   23.50
  -4  -3  -4  245.88   22.60
  -4  -3  -4  249.28   22.90
   4  -3   4  218.38   20.10
  -4  -3  -4  222.78   18.20
  -4  -3  -4  249.88   23.10
   4  -3   4  216.28   18.80
  -4  -3  -4  198.08   18.20
   4  -3   4  231.18   31.00
  -4  -3  -4  237.18   24.60
   4   3   4  228.58   26.40
  -4   3  -4  225.68   21.70
   4   3   4  163.98   34.30
  -4   3  -4  185.38   24.20
  -4   3  -4  204.98   19.90
  -4   3  -4  215.88   29.10
  -4   3  -4  250.87   24.20
   4   3   4  264.67   27.50
  -4   3  -4  239.48   26.40
  -5  -3  -4   66.09   17.70
   5  -3   4   78.89   17.50
  -5  -3  -4   87.79   15.10
   5  -3   4   64.49   25.50
  -5  -3  -4   65.89   14.40
  -5  -3  -4   94.69   16.40
  -5  -3  -4   66.39   15.20
   5   3   4   95.49   22.50
  -5   3  -4   72.79   18.30
   5   3   4   61.09   17.30
  -5   3  -4   76.79   15.30
  -5   3  -4   72.59   17.00
  -6  -3  -4  303.57   33.60
  -6  -3  -4  336.37   35.40
  -6  -3  -4  276.37   35.50
   6  -3   4  297.37   39.70
   6  -3   4  254.97   53.09
  -6  -3  -4  375.06   57.29
  -6   3  -4  345.07   39.60
   6   3   4  363.86   43.50
   6   3   4  407.26   56.69
  -6   3  -4  300.17   34.90
  -6   3  -4  330.37   49.30
  -7  -3  -4  406.76   44.00
   7  -3   4  398.46   65.29
  -7  -3  -4  330.07   41.90
  -7   3  -4  368.96   45.00
  -7   3  -4  356.66   42.00
   8  -4  -4   -8.50   53.79
  -8  -4   4   33.50   28.40
  -8  -4   4  -18.40   51.99
  -8   4   4   17.50   26.80
  -7  -4   4  101.49   26.60
  -7  -4   4   77.69   22.90
   7  -4  -4  125.19   46.70
   7  -4  -4   66.09   50.09
  -7  -4   4  111.49   30.10
  -7  -4   4  129.29   25.40
  -7   4   4   60.79   22.80
  -7   4   4   77.19   24.40
   6  -4  -4  521.35   63.19
  -6  -4   4  440.46   43.30
  -6  -4   4  430.86   46.70
  -6  -4   4  413.06   42.60
  -6  -4   4  426.66   41.20
   6   4  -4  393.96   62.79
   6   4  -4  341.77   59.49
  -6   4   4  523.75   47.00
  -6   4   4  323.37   43.80
  -6   4   4  457.55   44.50
  -6   4   4  417.36   47.30
   5  -4  -4  284.87   26.80
  -5  -4   4  292.67   26.90
  -5  -4   4  214.78   24.90
  -5  -4   4  230.58   29.80
  -5   4   4  272.77   28.70
  -5   4   4  240.88   32.50
  -5   4   4  227.48   29.50
   5   4  -4  239.18   38.20
  -5   4   4  243.38   30.00
  -4  -4   4   87.49    7.60
  -4  -4   4   80.49   11.70
   4  -4  -4   78.29   10.30
   4  -4  -4  131.19   27.50
  -4  -4   4  100.49   15.90
  -4  -4   4  108.29   13.20
  -4  -4   4   74.59   13.00
  -4  -4   4   81.39    7.80
   4  -4  -4  136.69   26.20
   4  -4  -4   80.79    9.80
   4   4  -4   53.39   20.10
  -4   4   4  115.89   16.60
   4   4  -4   84.29   22.80
  -4   4   4  104.19   15.80
  -4   4   4   81.19   14.10
   4   4  -4  106.59   27.30
  -4   4   4   89.59   16.40
  -4   4   4   92.39   35.80
   4   4  -4  125.69   28.00
  -4   4   4   59.09   17.20
   3  -4  -4  811.12   62.19
   3  -4  -4  895.61   64.69
  -3  -4   4  817.92   65.59
  -3  -4   4  828.72   62.79
  -3  -4   4  810.92   65.99
   3  -4  -4  819.62   62.59
   3  -4  -4  741.13   62.99
   3  -4  -4  782.62   62.59
  -3  -4   4  730.73   74.49
  -3  -4   4  764.92   64.79
  -3  -4   4  867.91   62.19
  -3   4   4  776.22   65.49
   3   4  -4  881.51   74.09
   3   4  -4  742.03   61.69
   3   4  -4  757.22   70.69
  -3   4   4  739.53   69.49
   3   4  -4  772.02   71.19
  -3   4   4  888.61   87.59
   3   4  -4  827.92   73.29
  -3   4   4  764.92   65.49
   3   4  -4  768.42   61.99
  -3   4   4  652.83   83.59
  -2  -4   4 1433.46  115.79
  -2  -4   4 1522.95  113.19
  -2  -4   4 1596.54  113.69
  -2  -4   4 1528.55  112.99
  -2  -4   4 1331.37  125.19
  -2  -4   4 1317.27  115.29
   2  -4  -4 1408.56  113.59
  -2  -4   4 1423.06  115.19
   2  -4  -4 1483.65  113.29
   2  -4  -4 1618.54  115.59
  -2   4   4 1499.65  114.69
   2   4  -4 1397.26  113.49
  -2   4   4 1298.97  114.69
   2   4  -4 1491.05  122.19
   2   4  -4 1625.74  123.39
   2   4  -4 1642.84  124.29
   2   4  -4 1517.25  122.99
   2   4  -4 1385.86  113.19
  -2   4   4 1695.13  122.09
  -2   4   4 1629.54  132.69
  -2   4   4 1271.87  115.09
  -2   4   4 1289.07  119.39
   2   4  -4 1555.34  127.09
   1  -4  -4  205.68   17.30
  -1  -4   4  217.18   17.40
  -1  -4   4  209.18   23.00
  -1  -4   4  194.68   21.10
   1  -4  -4  203.28   17.60
  -1  -4   4  230.48   18.40
   1  -4  -4  198.58   32.60
   1  -4  -4  243.68   29.30
   1  -4  -4  217.08   19.70
  -1  -4   4  174.98   32.10
   1  -4  -4  253.57   28.20
   1   4  -4  243.68   29.00
  -1   4   4  165.88   18.60
   1   4  -4  209.38   17.60
  -1   4   4  193.98   24.70
  -1   4   4  197.08   17.80
  -1   4   4  205.88   21.00
   1   4  -4  213.68   26.40
  -1   4   4  192.78   18.10
   1   4  -4  227.28   29.10
  -1   4   4  200.98   20.40
  -1   4   4  255.17   37.40
  -1   4   4  268.37   26.00
   1   4  -4  208.28   27.30
   0  -4   4 1778.52  138.79
   0  -4   4 1706.93  152.58
   0  -4  -4 1625.24  142.39
   0  -4  -4 1734.63  137.29
   0  -4  -4 1776.12  137.59
   0  -4   4 1792.12  141.39
   0  -4   4 1905.21  137.69
   0  -4  -4 1683.63  148.29
   0  -4  -4 1813.52  137.79
   0  -4   4 1862.61  137.89
   0  -4   4 1746.83  142.69
   0  -4  -4 1651.63  151.08
   0   4   4 1931.81  143.59
   0   4   4 1870.91  145.79
   0   4   4 1784.52  141.29
   0   4  -4 1770.42  144.79
   0   4  -4 1925.71  148.69
   0   4   4 1689.53  140.59
   0   4  -4 1765.72  137.79
   0   4  -4 1921.61  147.39
   0   4  -4 1846.92  138.19
   0   4   4 1545.25  142.79
   0   4  -4 2065.89  150.78
   0   4   4 1912.01  152.88
   0   4   4 1687.63  138.09
   1  -4   4 1751.32  131.89
   1  -4   4 1798.42  138.49
   1  -4   4 1850.51  136.39
  -1  -4  -4 1886.21  131.19
  -1  -4  -4 1960.00  132.99
   1  -4   4 1634.14  148.79
   1  -4   4 1939.71  133.89
   1  -4   4 1657.93  133.59
  -1  -4  -4 1679.53  144.79
  -1  -4  -4 1786.42  131.39
   1  -4   4 1920.81  134.39
  -1  -4  -4 1491.55  131.69
  -1  -4  -4 1597.54  144.89
  -1  -4  -4 1695.13  133.19
  -1  -4  -4 1739.43  132.09
  -1  -4  -4 1833.32  132.59
   1  -4   4 1733.23  131.59
  -1  -4  -4 1646.44  135.49
   1   4   4 1718.53  145.29
  -1   4  -4 1709.33  141.19
  -1   4  -4 1673.53  140.59
   1   4   4 1611.54  135.99
   1   4   4 1446.76  136.49
  -1   4  -4 1767.02  144.39
   1   4   4 1583.54  131.49
  -1   4  -4 1589.24  131.79
   1   4   4 1528.45  131.79
  -1   4  -4 1616.54  137.59
   1   4   4 1609.04  135.19
   1   4   4 1717.53  138.79
   2  -4   4  308.47   28.10
   2  -4   4  352.16   31.70
  -2  -4  -4  275.07   42.60
  -2  -4  -4  337.97   24.30
   2  -4   4  303.47   25.30
  -2  -4  -4  332.87   26.70
  -2  -4  -4  284.97   26.40
  -2  -4  -4  342.47   24.60
   2  -4   4  280.07   28.20
   2  -4   4  339.37   55.39
  -2  -4  -4  326.37   26.50
  -2  -4  -4  300.57   26.20
   2  -4   4  309.67   26.10
   2  -4   4  332.07   27.50
  -2  -4  -4  341.07   27.00
   2   4   4  313.97   29.50
  -2   4  -4  328.97   41.20
  -2   4  -4  268.77   29.90
   2   4   4  305.97   40.40
   2   4   4  251.97   32.80
  -2   4  -4  272.37   25.20
  -2   4  -4  267.07   33.80
   2   4   4  285.77   29.60
   2   4   4  249.28   24.50
  -2   4  -4  284.47   29.50
  -2   4  -4  273.17   25.60
  -3  -4  -4    7.30    2.20
   3  -4   4   -0.50    6.30
   3  -4   4    9.00   12.30
   3  -4   4    5.20    9.00
  -3  -4  -4    1.00    4.70
  -3  -4  -4    5.00    5.20
   3  -4   4    2.10    3.70
  -3  -4  -4   -3.20    4.60
   3  -4   4    3.70    7.00
  -3  -4  -4    2.90    6.90
  -3  -4  -4    4.50    5.10
   3  -4   4    6.50    3.40
   3  -4   4   -3.60   12.60
  -3  -4  -4    3.90    2.40
  -3  -4  -4    2.80    2.70
  -3   4  -4    6.40    7.00
  -3   4  -4    9.10    4.10
  -3   4  -4   -1.30    4.30
  -3   4  -4   -9.50   17.20
   3   4   4    7.30   26.50
  -3   4  -4   15.60    8.80
   3   4   4   12.00    9.40
   3   4   4    3.70    9.40
   4  -4   4  446.96   47.30
  -4  -4  -4  391.46   37.20
  -4  -4  -4  460.15   37.70
  -4  -4  -4  397.16   38.40
   4  -4   4  419.96   35.10
  -4  -4  -4  358.66   32.50
   4   4   4  467.05   43.00
   4   4   4  515.05   52.09
  -4   4  -4  415.26   46.00
  -4   4  -4  410.66   39.60
  -4   4  -4  464.15   43.40
  -4   4  -4  454.45   39.20
  -4   4  -4  365.26   39.90
  -5  -4  -4  502.95   42.30
   5  -4   4  450.85   54.69
   5  -4   4  451.85   45.70
  -5  -4  -4  493.05   41.60
  -5  -4  -4  447.36   42.10
  -5  -4  -4  446.56   41.90
   5   4   4  401.36   45.90
  -5   4  -4  471.25   46.20
  -5   4  -4  326.17   52.99
  -5   4  -4  443.76   42.30
   5   4   4  433.56   47.90
  -6  -4  -4   23.30   13.80
   6  -4   4   31.90   32.00
  -6  -4  -4   15.60   16.00
  -6  -4  -4   15.50   12.40
   6  -4   4  -23.20   33.30
  -6  -4  -4   15.50   16.60
   6   4   4    3.40   24.10
  -6   4  -4   14.40   19.70
  -6   4  -4   -6.00   15.60
  -6   4  -4   24.80   16.40
  -7  -4  -4   38.00   25.20
  -7  -4  -4   66.79   31.10
  -7   4  -4   34.90   23.90
  -7   4  -4    3.00   26.90
   8  -5  -4   70.19   60.89
  -8  -5   4   70.69   46.30
  -8   5   4   42.30   27.20
  -8   5   4  110.99   67.29
   7  -5  -4   32.00   45.50
  -7  -5   4   49.30   54.49
   7  -5  -4  209.78   64.09
  -7  -5   4   76.29   25.90
  -7   5   4  146.69   43.20
  -7   5   4    0.50   39.90
   6  -5  -4  210.38   67.79
  -6  -5   4   98.09   28.60
  -6  -5   4  201.48   36.90
   6  -5  -4  139.39   41.80
  -6   5   4   66.79   26.00
   6   5  -4  158.78   50.89
   6   5  -4   42.20   52.39
  -5  -5   4   62.89   14.80
   5  -5  -4  127.99   39.50
   5  -5  -4   86.49   32.10
  -5  -5   4   70.89   19.90
  -5  -5   4   57.39   15.00
   5   5  -4   53.29   29.80
  -5   5   4   74.99   18.10
   5   5  -4    7.00   32.10
  -5   5   4   45.60   16.20
  -5   5   4   63.39   20.10
   5   5  -4   62.29   31.60
  -5   5   4   55.59   22.10
  -4  -5   4  169.08   15.80
  -4  -5   4  214.58   21.20
   4  -5  -4  217.38   21.50
   4  -5  -4  160.38   18.00
   4  -5  -4  164.88   18.90
  -4  -5   4  210.38   23.10
  -4  -5   4  186.38   20.40
  -4  -5   4  210.38   25.40
  -4   5   4  191.28   23.10
   4   5  -4  246.58   38.60
  -4   5   4   27.80   57.89
   4   5  -4  274.47   40.70
   4   5  -4  215.28   33.40
  -4   5   4  199.88   23.00
   4   5  -4  210.38   33.10
  -4   5   4  195.78   29.60
  -3  -5   4  230.68   47.20
  -3  -5   4  300.87   24.20
  -3  -5   4  275.27   26.50
   3  -5  -4  269.57   23.00
   3  -5  -4  244.18   23.40
  -3  -5   4  296.47   27.50
  -3  -5   4  304.37   22.30
  -3  -5   4  234.68   28.40
   3  -5  -4  229.08   23.70
   3   5  -4  254.47   22.60
   3   5  -4  313.77   35.20
   3   5  -4  339.17   37.60
  -3   5   4  259.07   32.10
   3   5  -4  319.07   40.30
   3   5  -4  330.27   40.30
  -3   5   4  266.97   27.00
  -3   5   4  351.06   63.49
  -2  -5   4   34.00    8.70
  -2  -5   4   24.00    4.00
   2  -5  -4   37.50   17.90
  -2  -5   4   44.50    7.30
   2  -5  -4   31.70    5.80
   2  -5  -4   26.00    4.40
  -2  -5   4   23.10    7.50
   2  -5  -4   20.00    5.00
   2  -5  -4   49.10   17.20
  -2  -5   4   25.90    4.30
   2  -5  -4   26.30    7.20
   2  -5  -4   28.90    5.70
  -2  -5   4   18.70    7.30
  -2  -5   4   11.00   21.80
   2   5  -4   37.60   18.30
   2   5  -4   26.10    4.80
   2   5  -4   43.50   19.60
   2   5  -4   24.80    4.40
  -2   5   4   27.50    7.60
  -2   5   4   19.80   13.90
   2   5  -4   41.10   14.30
  -2   5   4   64.99   28.80
  -2   5   4   31.20    8.50
   2   5  -4   34.20   15.70
  -2   5   4   41.50   10.00
  -2   5   4   34.30   15.50
  -2   5   4   46.00   36.10
   1  -5  -4  634.84   50.99
  -1  -5   4  587.74   48.60
   1  -5  -4  575.94   48.60
   1  -5  -4  547.75   49.00
  -1  -5   4  630.24   48.40
   1  -5  -4  672.43   59.79
  -1  -5   4  677.03   54.49
  -1  -5   4  656.33   49.40
   1  -5  -4  563.54   48.20
   1  -5  -4  680.13   56.89
  -1  -5   4  453.25   66.79
  -1  -5   4  579.84   52.09
   1   5  -4  602.34   63.39
   1   5  -4  580.14   48.80
  -1   5   4  528.85   68.69
  -1   5   4  608.84   51.39
   1   5  -4  673.73   62.89
  -1   5   4  723.83   60.19
   1   5  -4  611.74   58.69
  -1   5   4  520.05   68.99
  -1   5   4  648.24   56.89
  -1   5   4  536.35   55.49
   1   5  -4  699.53   58.89
   1   5  -4  660.93   58.59
  -1   5   4  616.44   52.29
   0  -5   4 1395.66  106.89
   0  -5  -4 1204.58  111.39
   0  -5  -4 1329.17  106.59
   0  -5   4 1501.95  113.69
   0  -5  -4 1357.86  106.89
   0  -5  -4 1276.07  115.69
   0  -5  -4 1275.67  109.09
   0  -5   4 1484.95  108.69
   0  -5   4 1424.76  107.29
   0  -5  -4 1417.76  107.19
   0  -5   4 1433.86  111.49
   0   5  -4 1509.35  122.49
   0   5   4 1479.85  114.49
   0   5  -4 1407.36  116.79
   0   5   4 1183.08  113.19
   0   5   4 1499.25  127.19
   0   5   4 1367.26  110.49
   0   5  -4 1424.36  119.59
   0   5  -4 1306.47  107.49
   0   5  -4 1337.97  115.59
   0   5   4 1497.25  115.69
  -1  -5  -4  748.03   71.19
  -1  -5  -4  768.92   61.69
  -1  -5  -4  800.42   62.29
   1  -5   4  818.92   66.79
   1  -5   4  714.33   84.69
   1  -5   4  788.32   63.89
  -1  -5  -4  799.62   60.89
  -1  -5  -4  875.81   62.99
  -1  -5  -4  763.82   61.09
   1   5   4  830.32   82.79
  -1   5  -4  773.82   72.99
  -1   5  -4  751.82   61.69
   1   5   4  813.22   68.29
  -1   5  -4  741.13   62.09
   1   5   4  769.82   65.99
  -1   5  -4  725.73   76.39
  -1   5  -4  838.02   81.89
   1   5   4  816.02   68.19
   1   5   4  683.13   68.09
   2  -5   4  569.04   48.00
  -2  -5  -4  624.84   49.70
  -2  -5  -4  622.34   47.40
  -2  -5  -4  605.54   49.20
  -2  -5  -4  620.14   47.10
   2  -5   4  638.24   54.29
  -2  -5  -4  561.34   47.80
   2  -5   4  598.34   51.49
   2  -5   4  613.04   57.09
  -2  -5  -4  542.65   48.20
  -2  -5  -4  663.03   50.09
   2   5   4  595.74   72.09
   2   5   4  614.94   53.69
  -2   5  -4  570.14   48.50
  -2   5  -4  636.54   60.29
  -2   5  -4  605.64   60.29
  -2   5  -4  666.03   61.99
   2   5   4  611.14   54.09
  -2   5  -4  503.45   54.29
  -3  -5  -4  819.72   64.09
  -3  -5  -4  866.71   67.29
   3  -5   4  850.11   69.99
   3  -5   4  835.52   72.59
  -3  -5  -4  790.02   67.09
  -3  -5  -4  830.02   63.79
   3  -5   4  827.52   75.89
  -3  -5  -4  911.91   68.09
  -3  -5  -4  874.81   67.49
  -3   5  -4  719.23   65.59
   3   5   4  853.01   72.89
  -3   5  -4  795.02   75.79
  -3   5  -4  825.72   70.19
  -3   5  -4  723.13   66.19
  -3   5  -4  866.31   68.39
   3   5   4  659.33   91.99
   3   5   4  859.11   72.09
  -4  -5  -4  189.28   21.90
   4  -5   4  171.18   33.70
  -4  -5  -4  204.08   22.70
   4  -5   4  186.58   26.30
  -4  -5  -4  223.78   22.10
  -4  -5  -4  178.98   21.60
   4   5   4  204.08   28.30
  -4   5  -4  239.18   26.50
   4   5   4  255.07   30.10
  -4   5  -4  215.38   35.00
  -4   5  -4  167.18   24.80
  -5  -5  -4   50.99   15.10
   5  -5   4   51.49   28.80
  -5  -5  -4   47.00   16.00
   5  -5   4   22.30   14.70
  -5  -5  -4   35.80   12.10
  -5  -5  -4   34.20   12.10
   5   5   4   49.80   21.50
  -5   5  -4   14.90   15.40
  -5   5  -4   49.30   18.50
  -5   5  -4   32.20   31.20
  -5   5  -4   17.50   14.30
   6  -5   4  162.98   34.40
  -6  -5  -4  135.19   27.20
  -6  -5  -4  206.18   29.70
  -6  -5  -4  215.08   27.60
  -6  -5  -4  246.08   27.30
   6  -5   4  196.48   55.39
  -6   5  -4  243.08   34.10
   6   5   4  263.77   43.90
  -6   5  -4  166.78   32.60
  -6   5  -4  280.27   32.70
  -7  -5  -4   81.89   30.50
  -7   5  -4   78.49   29.50
  -7   5  -4  109.29   31.80
  -7  -6   4   70.69   25.90
   7  -6  -4   50.39   69.19
   7  -6  -4   90.49   48.10
  -7  -6   4   -6.10   36.60
  -7  -6   4   90.39   23.60
  -7   6   4   50.49   23.50
  -7   6   4   17.00   27.90
   6  -6  -4  441.86   70.49
  -6  -6   4  378.86   40.90
  -6  -6   4  331.47   48.90
   6  -6  -4  465.95   69.09
  -6  -6   4  379.16   40.30
  -6   6   4  360.56   42.70
   6   6  -4  327.17   72.99
  -6   6   4  420.66   45.50
   6   6  -4  387.26   75.89
  -5  -6   4  291.67   31.00
   5  -6  -4  297.67   32.00
  -5  -6   4  240.58   38.10
   5  -6  -4  362.56   57.39
  -5  -6   4  295.17   32.00
  -5   6   4  278.47   34.20
   5   6  -4  260.57   56.19
   5   6  -4  307.57   55.69
  -5   6   4  219.18   38.70
  -5   6   4  314.37   35.00
  -4  -6   4   42.10   11.50
   4  -6  -4   19.30   10.20
   4  -6  -4   60.69   29.90
  -4  -6   4   25.10   15.50
   4  -6  -4   45.60   11.00
  -4  -6   4   53.99   11.60
  -4  -6   4   45.50   13.70
   4   6  -4   37.70   21.10
   4   6  -4   22.80   40.90
  -4   6   4   36.70   14.50
   4   6  -4   49.30   28.20
  -4   6   4   33.90   21.70
  -3  -6   4  488.85   79.09
   3  -6  -4  709.83   52.29
   3  -6  -4  535.85   48.90
  -3  -6   4  638.24   50.49
  -3  -6   4  592.54   51.99
  -3  -6   4  629.44   52.89
  -3  -6   4  633.94   53.29
   3  -6  -4  539.75   49.60
  -3   6   4  767.12   62.99
   3   6  -4  584.04   64.19
   3   6  -4  566.04   62.29
   3   6  -4  626.84   67.09
   3   6  -4  598.94   59.69
  -3   6   4  594.24  104.39
  -3   6   4  547.55   58.49
  -3   6   4  553.54   52.29
   2  -6  -4  324.97   28.10
  -2  -6   4  345.27   32.10
   2  -6  -4  297.97   28.50
  -2  -6   4  348.47   29.20
   2  -6  -4  403.66   45.60
  -2  -6   4  310.27   30.90
  -2  -6   4  428.86   86.89
   2  -6  -4  314.37   29.10
   2  -6  -4  385.86   31.90
  -2   6   4  302.77   30.50
   2   6  -4  410.06   42.90
  -2   6   4  397.06   63.69
   2   6  -4  369.96   45.50
  -2   6   4  336.07   39.50
   2   6  -4  407.96   51.69
  -2   6   4  286.47   30.80
   2   6  -4  306.27   40.40
  -2   6   4  374.36   32.70
  -1  -6   4  138.79   12.40
   1  -6  -4  141.69   24.20
   1  -6  -4  119.89   12.50
   1  -6  -4  114.99   12.80
  -1  -6   4  136.89   20.20
   1  -6  -4  118.59   12.00
   1  -6  -4  122.49   13.50
  -1  -6   4  169.78   45.30
   1  -6  -4  142.79   16.00
  -1  -6   4  124.89   14.50
  -1   6   4  132.29   17.10
   1   6  -4  136.69   30.70
   1   6  -4  154.48   28.70
  -1   6   4  167.98   44.70
  -1   6   4  126.79   22.80
  -1   6   4  132.39   18.40
  -1   6   4  158.58   24.90
   1   6  -4  132.19   22.30
   1   6  -4  130.19   12.70
  -1   6   4  114.99   15.20
  -1   6   4  156.48   23.40
   1   6  -4  162.68   28.50
  -1   6   4  141.49   44.10
   0  -6   4   87.99   12.90
   0  -6  -4   43.50   20.70
   0  -6  -4   68.89    8.10
   0  -6  -4   78.79   23.30
   0  -6   4   78.19   15.20
   0  -6  -4   78.09    9.40
   0  -6   4   89.99   42.30
   0  -6   4   83.99   17.50
   0  -6   4   64.99    8.10
   0  -6  -4   68.19    7.60
   0  -6  -4   89.49   11.20
   0  -6  -4   52.39   10.90
   0   6   4   83.29   21.80
   0   6   4   69.09   19.80
   0   6  -4   32.70   21.40
   0   6  -4   70.99   19.80
   0   6  -4   64.99   21.00
   0   6  -4   94.29   26.60
   0   6  -4   65.19    8.50
   0   6   4   44.50   28.40
   0   6   4   66.59   14.00
   1  -6   4  763.02   63.39
   1  -6   4  755.02   62.79
   1  -6   4  776.72  106.69
  -1  -6  -4  887.21   64.39
  -1  -6  -4  757.02   62.89
  -1  -6  -4  899.21   64.59
   1  -6   4  855.21   72.09
  -1  -6  -4  761.12   62.49
  -1  -6  -4  727.03   72.79
   1  -6   4  853.71   69.19
  -1  -6  -4  819.92   63.79
   1   6   4  736.73   72.59
  -1   6  -4  920.11   79.19
  -1   6  -4  830.82   74.89
   1   6   4  841.12   72.09
  -1   6  -4  730.13   63.79
  -1   6  -4  723.93   65.79
   1   6   4  804.72   68.19
   1   6   4  858.31   71.69
  -1   6  -4  739.23   63.29
  -1   6  -4  740.13   76.09
   1   6   4  630.94   90.19
  -1   6  -4  896.91   93.19
   2  -6   4  763.72   64.69
  -2  -6  -4  787.42   62.09
   2  -6   4  861.71   72.19
  -2  -6  -4  818.42   62.79
   2  -6   4  678.93   61.49
  -2  -6  -4  747.83   60.29
  -2  -6  -4  874.71   63.39
  -2   6  -4  771.52   65.69
  -2   6  -4  732.43   64.69
   2   6   4  892.91   76.99
   2   6   4  746.23   67.19
   2   6   4  681.33   67.49
  -2   6  -4  677.83   62.19
  -2   6  -4  766.42   75.39
  -2   6  -4  756.62   72.49
   2   6   4  748.73  100.29
  -3  -6  -4  209.28   20.50
   3  -6   4  252.57   35.00
   3  -6   4  164.08   19.30
  -3  -6  -4  137.99   20.20
  -3  -6  -4  191.68   20.10
   3   6   4  166.28   25.40
  -3   6  -4  186.78   23.50
  -3   6  -4  196.78   31.50
   3   6   4  204.98   28.20
  -3   6  -4  177.48   20.50
  -3   6  -4  207.48   35.40
  -3   6  -4  206.18   23.00
   4  -6   4  226.28   28.50
  -4  -6  -4  235.98   24.50
  -4  -6  -4  253.57   24.70
   4  -6   4  225.58   40.30
  -4  -6  -4  262.87   25.40
  -4   6  -4  178.48   26.10
  -4   6  -4  160.88   28.30
   4   6   4  212.68   32.60
  -4   6  -4  197.38   28.10
  -4   6  -4  197.88   36.90
   4   6   4  219.08   32.90
  -5  -6  -4  767.32   59.39
   5  -6   4  734.93   74.29
  -5  -6  -4  683.93   59.49
  -5  -6  -4  764.82   59.69
   5  -6   4  592.54   62.39
  -5   6  -4  612.64   62.19
  -5   6  -4  739.73   74.39
  -5   6  -4  525.95   72.59
  -5   6  -4  552.54   61.59
   5   6   4  751.22   68.79
   5   6   4  610.84   67.99
  -6  -6  -4   56.49   19.00
  -6  -6  -4   64.39   17.40
   6  -6   4    0.50   32.90
   6  -6   4  -34.10   40.20
  -6  -6  -4   89.49   22.00
   6   6   4  120.99   35.50
  -6   6  -4   41.70   24.30
  -6   6  -4   31.30   23.70
  -7  -6  -4   25.20   33.10
  -7   6  -4  -35.50   42.80
  -7  -7   4  229.58   41.40
  -7  -7   4  238.38   35.50
   7  -7  -4  352.16   79.79
  -7   7   4  198.88   39.20
  -6  -7   4    8.70   17.90
  -6  -7   4   30.30   20.10
   6  -7  -4   33.80   45.20
   6  -7  -4    0.10   39.80
  -6   7   4   83.09   69.49
  -6   7   4  -15.00   32.40
   6   7  -4    7.50   79.09
  -6   7   4  -11.80   19.10
   6   7  -4   84.09   67.79
  -5  -7   4  132.29   29.10
   5  -7  -4  200.08   36.00
   5  -7  -4  177.28   51.39
   5   7  -4  179.78   82.09
  -4  -7   4  417.26   41.80
   4  -7  -4  533.15   60.79
  -4  -7   4  413.26   39.80
   4  -7  -4  425.36   39.70
  -4  -7   4  384.36   40.80
   4  -7  -4  516.75   63.99
  -4   7   4  353.86   41.00
   4   7  -4  399.66   59.89
  -4   7   4  353.36   49.60
   4   7  -4  418.16   54.79
  -3  -7   4   80.99   14.00
  -3  -7   4  107.09   16.70
   3  -7  -4  102.09   30.20
   3  -7  -4  137.99   36.30
  -3  -7   4  119.39   17.00
  -3   7   4   73.19   27.20
   3   7  -4  123.09   36.40
  -3   7   4  121.99   29.50
  -3   7   4   93.09   18.10
   3   7  -4   89.39   25.00
   3   7  -4  166.98   37.50
  -2  -7   4  228.18   95.39
   2  -7  -4  256.87   42.10
   2  -7  -4  218.68   36.20
  -2  -7   4  243.68   25.10
  -2  -7   4  216.78   24.10
  -2  -7   4  234.88   21.50
   2  -7  -4  230.88   24.00
   2   7  -4  192.58   35.30
  -2   7   4  246.48   33.80
   2   7  -4  170.58   56.29
  -2   7   4  216.38   32.50
   2   7  -4  219.48   38.90
   2   7  -4  217.68   35.30
   2   7  -4  238.78   33.00
  -2   7   4  166.68   23.30
  -1  -7   4  763.72   68.09
   1  -7  -4  877.91   80.49
   1  -7  -4  729.03   64.59
  -1  -7   4  852.41   66.59
   1  -7  -4  860.41   68.59
  -1  -7   4  754.52  114.39
  -1   7   4  746.73   69.69
   1   7  -4  943.01   84.89
   1   7  -4  716.93   74.29
   1   7  -4  907.81   76.79
   1   7  -4  823.62   90.99
  -1   7   4  752.62   68.39
  -1   7   4  906.01   77.39
  -1   7   4  736.33   74.89
   1   7  -4  891.51   80.39
  -1   7   4  959.00   81.39
   0  -7  -4  282.97   42.70
   0  -7  -4  314.47   28.30
   0  -7  -4  333.77   29.60
   0  -7   4  384.06   39.00
   0  -7  -4  339.77   30.90
   0  -7   4  242.28   71.79
   0  -7   4  358.06   34.90
   0   7   4  315.47   39.90
   0   7  -4  312.67   41.20
   0   7  -4  316.47   39.30
   0   7   4  341.87   40.60
   0   7  -4  333.87   45.50
   0   7  -4  347.77   62.79
   0   7   4  362.96   35.10
   0   7   4  409.46   43.50
   0   7   4  422.66   92.99
   0   7  -4  400.26   42.40
  -1  -7  -4   25.70    8.10
  -1  -7  -4   35.80    8.40
  -1  -7  -4   30.40    9.10
  -1  -7  -4   17.90    4.70
   1  -7   4   56.19   19.90
   1  -7   4   49.60   12.10
   1   7   4   26.00   12.00
  -1   7  -4   43.70   22.90
  -1   7  -4   33.70   18.20
   1   7   4   41.50   20.60
   1   7   4   34.00   17.00
  -1   7  -4   41.40   22.40
  -1   7  -4   38.60   20.20
   1   7   4   16.10   20.50
   2  -7   4   49.40   12.90
  -2  -7  -4   47.70   11.10
  -2  -7  -4   35.80    7.00
   2  -7   4   51.09   23.80
  -2  -7  -4   25.00    9.60
  -2  -7  -4   58.19   15.90
   2   7   4   60.29   16.90
  -2   7  -4   63.09   25.60
  -2   7  -4   47.20   13.20
   2   7   4   52.99   21.80
  -2   7  -4   64.89   27.10
  -2   7  -4   12.50   23.60
   3  -7   4  164.18   25.30
   3  -7   4  259.07   40.40
  -3  -7  -4  186.98   20.70
  -3  -7  -4  176.78   20.90
   3   7   4  162.28   28.80
   3   7   4  168.58   27.60
  -3   7  -4  142.99   37.60
  -3   7  -4  173.48   26.00
  -3   7  -4  217.28   42.60
   4  -7   4   55.69   18.00
  -4  -7  -4   91.49   16.40
   4  -7   4  127.29   49.30
  -4  -7  -4   75.39   16.30
  -4  -7  -4   77.29   22.10
   4   7   4   98.69   25.70
  -4   7  -4   82.49   19.20
  -4   7  -4   75.39   52.09
  -4   7  -4   59.89   27.80
  -5  -7  -4  107.99   19.60
   5  -7   4  111.99   28.70
  -5  -7  -4   87.39   18.60
   5  -7   4  104.89   41.10
  -5  -7  -4   57.79   18.70
  -5   7  -4  179.28   46.30
  -5   7  -4  115.09   25.50
  -5   7  -4   87.69   24.00
   5   7   4  136.19   31.50
   5   7   4   98.59   35.10
  -6  -7  -4   34.10   20.60
   6  -7   4  176.88   77.49
  -6  -7  -4   59.49   22.40
  -6  -7  -4   94.39   24.00
   6   7   4   59.99   38.40
  -6   7  -4   24.30   26.40
  -6  -8   4  185.68   31.30
   6  -8  -4  165.98   71.99
   6  -8  -4  224.48   60.19
  -6  -8   4  185.68   30.40
  -6   8   4  288.67   45.60
  -6   8   4  213.18   36.40
   5  -8  -4   52.19   51.99
  -5  -8   4  164.88   26.30
   5  -8  -4  168.18   50.29
  -5  -8   4  122.89   23.60
   5   8  -4   93.59   54.99
   5   8  -4  163.08   89.39
  -5   8   4  144.79   40.70
  -5   8   4  129.19   27.30
  -5   8   4  115.69   27.00
   4  -8  -4   21.60   39.50
  -4  -8   4   12.30   15.80
   4  -8  -4   18.60   12.60
   4  -8  -4   27.50   40.00
  -4   8   4   36.80   48.30
   4   8  -4   25.20   32.20
   4   8  -4  -14.70   39.20
  -4   8   4    4.40   16.40
  -3  -8   4  229.28   28.00
   3  -8  -4  344.67   54.59
  -3  -8   4  217.28   26.40
   3  -8  -4  243.48   26.80
   3  -8  -4  155.98   41.20
  -3  -8   4  233.98   24.30
  -3   8   4  260.87   40.80
   3   8  -4  277.57   49.30
  -3   8   4  208.68   37.60
  -3   8   4  190.88   28.20
   3   8  -4  239.28   46.20
  -2  -8   4  360.66   31.30
  -2  -8   4  350.46   34.40
   2  -8  -4  341.77   34.30
  -2  -8   4  357.06   35.00
   2   8  -4  310.47   49.50
  -2   8   4  285.67   42.70
   2   8  -4  296.57   46.10
  -2   8   4  347.07   44.40
   2   8  -4  303.07   43.00
   1  -8  -4   74.99   36.10
   1  -8  -4   86.69   15.90
  -1  -8   4   72.69   15.20
  -1   8   4  129.29   29.70
   1   8  -4  142.79   35.90
  -1   8   4   86.89   18.90
  -1   8   4  132.89   43.40
   1   8  -4  128.29   41.40
  -1   8   4   96.99   18.40
  -1   8   4   89.59   30.60
   1   8  -4  113.79   29.70
   1   8  -4   98.09   25.40
  -1   8   4   84.69   20.50
   0  -8  -4  143.69   17.80
   0  -8   4  155.58   23.50
   0  -8   4  197.18   30.50
   0  -8  -4  197.08   19.50
   0   8  -4  178.98   31.00
   0   8  -4  175.58   34.20
   0   8   4  203.28   51.69
   0   8  -4  177.88   41.20
   0   8   4  229.18   40.70
   0   8  -4  171.98   37.30
   0   8   4  187.78   25.00
   0   8   4  215.18   34.20
  -1  -8  -4 1165.88   92.59
   1  -8   4 1347.27  103.29
  -1  -8  -4 1245.38   92.49
   1   8   4 1124.89  103.49
   1   8   4 1185.98  120.39
   1   8   4 1060.99  108.39
   1   8   4 1091.19   97.09
  -1   8  -4  973.60  102.89
  -1   8  -4 1051.09  103.29
  -1   8  -4 1075.49  109.39
   2  -8   4  395.06   36.90
  -2  -8  -4  300.17   30.50
   2  -8   4  313.07   51.89
  -2  -8  -4  327.67   31.00
   2   8   4  322.27   44.80
  -2   8  -4  285.57   44.20
   2   8   4  286.57   36.80
  -2   8  -4  300.47   51.39
  -2   8  -4  267.07   50.79
  -3  -8  -4  170.08   21.50
   3  -8   4  132.09   35.10
   3  -8   4  259.57   41.60
  -3  -8  -4  161.98   20.40
   3   8   4  172.68   33.20
  -3   8  -4  121.49   34.10
   3   8   4  215.28   33.90
  -3   8  -4  158.58   44.80
  -4  -8  -4   95.59   18.90
  -4  -8  -4  110.39   20.70
   4  -8   4  108.39   27.30
   4  -8   4   69.09   32.00
  -4   8  -4   68.59   35.70
   4   8   4   76.89   26.80
  -4   8  -4   67.79   24.80
   4   8   4   66.89   52.89
   5  -8   4  136.09   33.60
  -5  -8  -4  158.08   25.00
   5  -8   4  147.49   40.70
  -5  -8  -4  231.18   29.80
   5   8   4  178.98   39.10
  -5   8  -4  112.69   29.50
  -5   8  -4  204.88   55.59
   5   8   4  171.78   43.10
  -6  -8  -4   67.79   26.80
  -6  -8  -4    1.20   18.00
  -6   8  -4  -39.40   31.50
   6   8   4   67.39   42.70
  -6  -9   4   18.30   23.40
   6  -9  -4  -22.80   57.89
  -6  -9   4   19.70   21.50
  -6   9   4   -5.30   30.60
  -6   9   4   -4.90   48.90
   5  -9  -4   54.69   28.90
  -5  -9   4   40.10   17.50
  -5   9   4   66.09   27.80
   5   9  -4   36.00   68.49
   5   9  -4  115.39   70.09
  -5   9   4    0.30   36.90
  -5   9   4   45.50   24.90
  -4  -9   4  192.58   26.60
  -4  -9   4  187.78   27.90
  -4   9   4  171.38   31.40
  -4   9   4  152.38   39.80
   4   9  -4  121.39   86.09
   4   9  -4  104.29   50.79
   3  -9  -4  137.29   22.70
  -3  -9   4   83.09   23.00
   3  -9  -4  173.38   52.89
  -3  -9   4  141.29   28.30
   3   9  -4   93.69   44.60
   3   9  -4  127.29   43.80
  -3   9   4  106.39   23.30
  -3   9   4  106.89   37.60
  -2  -9   4   31.80   15.40
   2  -9  -4   14.70   12.10
  -2  -9   4   34.10   13.60
  -2  -9   4   27.40   11.70
  -2   9   4   17.60   27.00
  -2   9   4   42.10   47.70
   2   9  -4   22.90   32.70
  -2   9   4    3.80   16.40
   2   9  -4   21.50   37.90
   1  -9  -4  288.27   33.90
  -1  -9   4  315.27   34.30
  -1  -9   4  355.46   36.20
   1   9  -4  380.56   51.19
  -1   9   4  324.27   50.59
  -1   9   4  325.67   39.90
   1   9  -4  408.86   57.39
   1   9  -4  290.77   48.40
  -1   9   4  407.26   54.29
  -1   9   4  353.16   47.50
   0  -9  -4  241.18   24.60
   0  -9   4  224.68   28.10
   0  -9   4  240.48   31.00
   0  -9   4  252.87   37.70
   0   9  -4  340.97   61.59
   0   9   4  242.88   33.50
   0   9  -4  239.58   46.20
   0   9  -4  147.79   39.70
   0   9   4  266.57   41.30
   0   9   4  253.47   44.10
   0   9   4  286.37   46.30
  -1  -9  -4  121.89   17.40
   1  -9   4  153.68   33.40
  -1   9  -4  170.98   41.80
   1   9   4  170.68   43.80
   1   9   4  102.39   32.60
  -1   9  -4   53.29   35.70
  -1   9  -4  172.08   47.90
   1   9   4  121.59   25.70
  -2  -9  -4  172.58   26.20
   2  -9   4  164.78   54.89
   2  -9   4  124.19   25.50
  -2  -9  -4  143.09   21.60
  -2   9  -4  106.59   42.10
  -2   9  -4  196.18   63.89
   2   9   4  175.38   51.19
   2   9   4  137.89   27.20
  -2   9  -4  173.58   52.29
  -3  -9  -4  277.67   29.20
  -3  -9  -4  326.07   31.80
   3  -9   4  328.67   54.49
   3  -9   4  295.57   47.30
  -3   9  -4  207.48   47.20
   3   9   4  254.77   40.20
   3   9   4  238.38   41.10
  -4  -9  -4  117.99   27.50
  -4  -9  -4  135.69   23.40
  -4   9  -4  136.19   31.50
   4   9   4  212.28   55.49
   4   9   4   91.19   31.30
  -4   9  -4  165.88   49.40
  -5  -9  -4   60.19   19.40
   5  -9   4   30.50   44.20
  -5  -9  -4   19.40   18.00
   5   9   4   11.30   37.90
  -5   9  -4   25.80   30.40
  -5   9  -4  103.39   61.39
   5 -10  -4   37.20   80.69
  -5 -10   4   55.19   28.20
  -5 -10   4   30.10   21.50
  -5  10   4  110.59   49.90
  -5  10   4   12.40   34.50
   5  10  -4   65.69   91.59
  -4 -10   4    0.80   21.30
  -4 -10   4   21.70   16.50
   4 -10  -4  -11.40   24.70
  -4  10   4   18.80   34.90
  -4  10   4   39.50   29.30
   4  10  -4  -33.80   59.89
   4  10  -4   67.99   62.89
  -3 -10   4  206.98   34.10
  -3 -10   4  251.17   32.60
   3 -10  -4  274.87   36.40
   3  10  -4  366.16   76.09
  -2 -10   4  169.38   23.70
  -2 -10   4  118.09   23.80
  -2 -10   4  153.38   23.70
   2 -10  -4  144.09   24.90
   2  10  -4  269.37   60.69
  -2  10   4   85.49   39.20
   2  10  -4   44.60   37.10
  -2  10   4  104.39   37.70
  -1 -10   4   28.00   16.80
  -1 -10   4   14.40   16.60
  -1 -10   4   10.20   17.20
   1  10  -4  -13.20   72.99
  -1  10   4    3.30   32.10
  -1  10   4   70.69   37.30
   1  10  -4    2.00   31.60
   1  10  -4    2.10   35.00
   0 -10  -4  257.67   28.60
   0 -10   4  247.88   34.50
   0 -10   4  264.27   33.20
   0  10   4  354.56   57.19
   0  10   4  162.28   34.90
   0  10   4  342.57   55.09
   0  10  -4  422.36   69.79
   0  10  -4  496.15   77.69
   0  10  -4  364.26   54.59
   0  10   4  464.05   79.49
   0  10   4  258.47   39.80
  -1 -10  -4  282.07   27.40
   1 -10   4  178.38   30.40
   1 -10   4  207.88   42.50
   1  10   4  256.97   38.80
  -1  10  -4  247.18   59.59
  -1  10  -4  340.57   62.59
   1  10   4  209.68   36.60
   1  10   4  191.38   49.00
   1  10   4  262.77   58.39
  -1  10  -4  213.28   53.19
   2 -10   4  143.09   26.10
   2 -10   4    6.40   26.90
   2 -10   4   84.19   31.80
  -2  10  -4  107.29   46.30
   2  10   4  124.79   29.10
  -2  10  -4   47.50   86.89
   2  10   4   74.49   32.10
  -2  10  -4   66.19   35.70
   3 -10   4  -78.39   44.20
   3 -10   4    8.20   29.10
  -3 -10  -4   22.40   21.30
  -3 -10  -4   16.80   13.20
  -3  10  -4  -13.20   49.99
  -3  10  -4   10.50   37.40
   3  10   4   15.00   36.90
   3  10   4    7.10   25.30
   4 -10   4   40.00   41.00
  -4 -10  -4   40.30   26.70
  -4  10  -4   47.50   37.40
   4  10   4   28.80   31.80
  -4  10  -4  -17.40   44.00
  -4 -11   4   60.29   21.70
  -4 -11   4   82.09   27.60
   4  11  -4  -74.39   74.69
  -4  11   4  100.19   44.90
  -3 -11   4   51.29   20.10
  -3 -11   4   23.30   25.50
   3 -11  -4   68.09   32.10
   3  11  -4  154.38   55.89
   3  11  -4   57.99   53.69
  -3  11   4   66.39   39.80
  -2 -11   4   14.60   23.60
  -2 -11   4   28.50   21.00
   2  11  -4    4.50   44.20
   2  11  -4    1.90   48.30
  -2  11   4   72.79   40.60
  -2  11   4  -86.39   47.70
  -1 -11   4  133.79   38.60
  -1 -11   4  157.28   43.70
  -1 -11   4  178.08   31.70
  -1  11   4   70.29   51.69
   1  11  -4  203.58  100.79
  -1  11   4   98.39   47.30
   0 -11   4   90.49   33.70
   0 -11   4  168.18   30.80
   0  11  -4  319.97   67.19
   0  11   4  144.59   62.29
   0  11   4   55.99   47.80
   0  11  -4  145.39   63.89
   0  11  -4  215.88   61.89
   1 -11   4  136.89   30.40
  -1 -11  -4  143.29   21.40
  -1  11  -4  192.98   56.49
   1  11   4   56.29   53.09
  -1  11  -4  183.98   69.89
   1  11   4  204.78   55.09
   1  11   4  141.09   33.70
  -1  11  -4  151.28   65.19
  -2 -11  -4  122.39   22.10
   2  11   4  157.28   36.80
  -2  11  -4  243.58   60.59
   2  11   4  135.49   46.80
  -2  11  -4   84.79   48.80
  -3  11  -4  147.99   53.79
   3  11   4  155.38   37.50
  -3  11  -4   92.29   68.89
  -3  11  -4  117.39   34.90
  -3 -12   4    3.80   47.10
   3  12  -4  296.87  152.08
  -2 -12   4  222.28   34.00
   2 -12  -4  151.98   27.00
   2  12  -4   73.09   63.89
  -2  12   4  127.39   53.89
   1 -12  -4  117.39   25.60
  -1  12   4  131.19   63.59
   1  12  -4  124.29   74.49
   0 -12   4   61.89   30.20
   0 -12  -4   72.99   23.20
   0  12  -4   24.20   78.29
   0  12  -4   19.80   65.99
  -1 -12  -4  135.69   23.50
  -1  12  -4   97.89   64.79
  -1  12  -4   12.80   50.69
   1  12   4   75.69   46.50
  -2 -12  -4   74.19   25.00
   2  12   4   17.60   42.90
  -2  12  -4  111.59   69.69
  -2  12  -4   71.19   89.29
  -8   0   5  134.69   34.80
   8   0  -5  130.19   62.49
  -8   0   5  155.58   30.60
   6   0  -5  185.58   42.20
  -6   0   5  155.58   26.40
   6   0  -5  146.49   34.80
  -6   0   5  155.18   22.70
  -6   0   5  132.99   22.70
  -5   0   5  199.48   22.70
   5   0  -5  197.08   31.30
  -5   0   5  101.19   26.60
  -5   0   5  169.18   19.30
   5   0  -5  213.58   33.50
   5   0  -5  141.09   13.70
  -5   0   5  206.38   21.30
  -4   0   5  517.75   41.40
  -4   0   5  526.55   41.80
  -4   0   5  479.85   39.80
   4   0  -5  548.65   50.59
   4   0  -5  442.96   36.60
  -4   0   5  546.85   40.00
   4   0  -5  430.26   51.89
  -4   0   5  397.66   37.10
  -4   0   5  448.16   38.40
  -4   0   5  414.96   36.90
   4   0  -5  458.05   36.90
  -4   0   5  441.66   48.10
   3   0  -5  955.20   90.69
  -3   0   5 1005.90   79.89
  -3   0   5 1114.49   82.39
  -3   0   5 1077.99   82.49
   3   0  -5 1103.19   90.09
  -3   0   5  953.30   80.09
   3   0  -5 1105.49   90.19
  -3   0   5 1083.69   89.29
  -3   0   5  911.21   79.69
   3   0  -5 1065.99   79.59
  -3   0   5  965.30   81.19
  -2   0   5  374.16   30.90
   2   0  -5  367.26   39.90
  -2   0   5  393.46   31.30
   2   0  -5  398.86   30.90
  -2   0   5  338.27   32.10
  -2   0   5  400.46   33.00
   2   0  -5  376.26   40.40
  -2   0   5  390.36   32.80
   2   0  -5  437.26   39.60
   2   0  -5  342.57   40.80
  -2   0   5  380.86   40.00
  -2   0   5  447.86   35.90
  -2   0   5  369.86   33.50
   2   0  -5  400.36   30.70
  -2   0   5  415.96   32.60
  -1   0   5 1405.56  108.59
  -1   0   5 1443.26  115.09
   1   0  -5 1316.77  112.29
  -1   0   5 1503.35  106.69
  -1   0   5 1357.06  108.09
   1   0  -5 1458.25  105.79
  -1   0   5 1156.18  107.99
   1   0  -5 1454.75  105.99
  -1   0   5 1509.25  106.29
  -1   0   5 1542.15  105.99
   1   0  -5 1200.78  114.79
   1   0  -5 1275.17  115.39
  -1   0   5 1204.48  106.69
   0   0  -5  865.61   66.59
   0   0   5  947.31   66.99
   0   0   5  866.11   70.29
   0   0   5  928.91   66.69
   0   0   5  830.22   75.29
   0   0   5  806.62   69.59
   0   0   5  940.81   70.99
   0   0  -5  853.51   66.79
   0   0  -5  774.12   76.59
   0   0  -5  806.02   72.69
   0   0  -5  765.52   75.69
  -1   0  -5  359.56   28.00
  -1   0  -5  320.77   31.10
   1   0   5  329.67   37.50
  -1   0  -5  338.27   40.80
  -1   0  -5  316.37   38.20
   1   0   5  385.36   27.70
   1   0   5  385.36   27.90
  -1   0  -5  292.37   28.20
  -1   0  -5  330.77   34.30
   1   0   5  329.27   31.50
  -1   0  -5  344.27   27.70
   1   0   5  374.56   32.60
   1   0   5  347.97   30.90
  -2   0  -5 1115.19   98.19
  -2   0  -5 1099.89  106.99
  -2   0  -5 1293.17   98.89
   2   0   5 1358.36   97.09
   2   0   5 1332.87   96.89
   2   0   5 1323.47  108.99
  -2   0  -5 1328.97  109.49
  -2   0  -5 1215.18  102.59
   2   0   5 1190.58  100.59
   2   0   5 1360.26  101.89
  -2   0  -5 1168.48   97.19
   3   0   5  739.23   61.59
   3   0   5  727.73   56.69
   3   0   5  707.83   60.29
   3   0   5  659.43   65.49
   3   0   5  813.42   56.59
  -3   0  -5  766.12   60.39
  -3   0  -5  656.83   56.89
  -3   0  -5  729.83   60.39
  -3   0  -5  704.73   61.69
  -3   0  -5  701.93   57.09
   4   0   5   18.20    4.10
  -4   0  -5   15.80    9.40
  -4   0  -5   23.10    9.20
  -4   0  -5    4.90    8.60
   4   0   5   19.00   16.70
   4   0   5   14.20   11.30
   4   0   5    9.20    9.00
  -4   0  -5   16.50    4.90
  -4   0  -5    7.50    5.40
   5   0   5    6.90   11.20
  -5   0  -5   13.40    9.80
   5   0   5   -4.00   19.00
  -5   0  -5  -10.00   10.80
  -5   0  -5    3.80   11.40
   5   0   5  -19.90   15.10
  -6   0  -5  143.39   25.20
  -6   0  -5  131.49   27.40
   6   0   5  191.48   40.80
  -6   0  -5  188.18   30.30
   6   0   5  211.48   34.30
  -7   0  -5  178.38   29.60
  -7   0  -5  201.38   38.30
   7   0   5  265.37   61.69
   7   0   5  185.58   60.39
   8  -1  -5   67.49   54.49
  -8  -1   5   58.69   32.20
  -8  -1   5   67.09   24.50
  -8   1   5  102.09   33.50
  -8   1   5  105.89   27.50
   6  -1  -5  315.47   52.39
  -6  -1   5  378.06   37.90
  -6  -1   5  354.76   41.40
  -6  -1   5  317.57   35.30
   6  -1  -5  372.86   50.89
  -6   1   5  363.06   37.40
   6   1  -5  326.77   52.19
   6   1  -5  297.27   50.19
   6   1  -5  353.16   49.80
  -6   1   5  403.16   40.20
  -6   1   5  424.66   42.60
  -5  -1   5  474.05   40.40
   5  -1  -5  496.85   51.39
  -5  -1   5  372.66   38.40
   5  -1  -5  465.25   52.39
  -5  -1   5  420.46   41.30
  -5   1   5  435.76   41.10
  -5   1   5  470.35   43.60
  -5   1   5  440.46   40.20
   5   1  -5  424.06   48.50
  -5   1   5  363.46   51.39
   5   1  -5  432.96   50.19
  -5   1   5  358.66   37.30
  -4  -1   5  109.39   12.70
  -4  -1   5  137.29   15.00
   4  -1  -5  140.89   23.30
   4  -1  -5  121.99   11.40
  -4  -1   5   95.49    9.30
  -4  -1   5   98.99   20.90
  -4  -1   5  104.49   12.20
   4  -1  -5  113.89    9.30
  -4  -1   5   86.39    9.60
  -4  -1   5  115.99   13.80
   4  -1  -5   85.19   24.80
   4  -1  -5  141.29   24.20
  -4  -1   5  115.29   16.10
  -4   1   5  146.59   26.50
   4   1  -5   81.29   22.30
   4   1  -5  105.59   21.90
  -4   1   5   81.39   11.10
   4   1  -5  113.29   22.40
  -4   1   5  108.39   16.10
  -4   1   5  114.39   14.50
   4   1  -5   88.99    9.40
   4   1  -5  102.59    9.30
  -4   1   5  114.79   12.80
  -4   1   5   87.09    9.60
  -4   1   5  134.19   16.30
  -3  -1   5 1563.24  110.19
  -3  -1   5 1291.97  108.49
   3  -1  -5 1469.25  107.29
  -3  -1   5 1338.87  115.69
   3  -1  -5 1170.18  107.29
  -3  -1   5 1379.16  107.39
   3  -1  -5 1522.55  118.29
  -3  -1   5 1414.46  109.79
   3  -1  -5 1503.85  118.59
  -3  -1   5 1343.37  109.59
   3  -1  -5 1199.38  118.49
   3  -1  -5 1473.65  107.09
  -3  -1   5 1490.25  110.19
  -3  -1   5 1426.96  107.19
  -3   1   5 1299.47  111.39
   3   1  -5 1363.66  107.29
  -3   1   5 1407.66  108.59
  -3   1   5 1265.67  107.99
   3   1  -5 1399.46  116.79
   3   1  -5 1231.78  116.59
  -3   1   5 1284.37  107.69
  -3   1   5 1481.05  110.49
  -3   1   5 1469.65  108.29
  -3   1   5 1543.15  111.89
  -3   1   5 1446.06  109.89
   3   1  -5 1347.87  107.09
  -3   1   5 1494.35  118.89
  -3   1   5 1270.17  107.39
   3   1  -5 1509.95  117.59
  -2  -1   5 1211.98  105.79
   2  -1  -5 1089.39  107.49
  -2  -1   5 1102.59  100.79
   2  -1  -5 1246.08  106.79
  -2  -1   5 1149.78   98.49
  -2  -1   5 1448.06  100.59
   2  -1  -5 1267.17   97.29
  -2  -1   5 1381.66  100.89
   2  -1  -5 1251.87   96.99
   2  -1  -5 1197.58  105.59
  -2   1   5 1310.17   99.59
  -2   1   5 1087.19   96.99
  -2   1   5 1329.07   98.89
   2   1  -5 1188.28  106.19
   2   1  -5 1282.17   97.49
  -2   1   5 1314.07   97.89
  -2   1   5 1350.86  108.39
   2   1  -5 1311.27   97.29
   2   1  -5 1176.68  106.49
  -2   1   5 1323.17   97.59
   2   1  -5 1429.66  106.69
  -2   1   5 1370.26   99.19
  -2   1   5 1173.78   97.69
  -2   1   5 1277.97  101.59
   1  -1  -5  994.60   92.29
   1  -1  -5 1213.78   81.49
   1  -1  -5 1163.68   92.59
   1  -1  -5 1206.68   81.69
  -1  -1   5  972.80   84.19
  -1  -1   5  998.30   81.99
  -1  -1   5  939.51   81.89
   1  -1  -5 1007.70   90.69
   1  -1  -5 1172.98   88.39
  -1  -1   5 1117.49   91.29
  -1   1   5 1077.39   81.99
   1   1  -5  993.90   90.39
   1   1  -5  934.71   90.09
   1   1  -5 1073.19   81.59
  -1   1   5 1016.80   83.79
  -1   1   5 1079.79   82.09
  -1   1   5 1131.39   91.99
  -1   1   5 1090.89   81.79
   1   1  -5 1059.19   81.89
  -1   1   5  972.10   84.09
   1   1  -5 1036.90   89.19
   1   1  -5  993.60   90.59
  -1   1   5 1035.30   85.79
   0  -1  -5  163.18   15.20
   0  -1  -5  164.18   24.90
   0  -1   5  205.08   20.30
   0  -1  -5  178.98   21.90
   0  -1   5  188.68   25.90
   0  -1  -5  178.78   15.20
   0  -1  -5  147.29   25.20
   0  -1   5  182.78   19.10
   0  -1   5  192.88   15.40
   0  -1  -5  267.87   36.90
   0  -1   5  187.38   15.10
   0  -1  -5  179.98   15.00
   0  -1   5  189.58   18.50
   0   1  -5  179.28   15.60
   0   1  -5  202.08   23.60
   0   1  -5  172.38   24.10
   0   1   5  203.68   16.30
   0   1   5  182.48   20.40
   0   1  -5  160.58   25.50
   0   1  -5  191.58   15.50
   0   1   5  160.88   18.00
   0   1   5  170.28   19.00
   0   1   5  187.58   15.40
   0   1  -5  175.18   25.60
   0   1   5  219.48   26.20
  -1  -1  -5 1313.77  112.19
   1  -1   5 1231.68  110.09
   1  -1   5 1244.88  101.89
   1  -1   5 1394.16  103.79
  -1  -1  -5 1234.38   99.99
  -1  -1  -5 1397.76   99.49
  -1  -1  -5 1241.98  103.99
  -1  -1  -5 1370.86   99.29
   1  -1   5 1297.27  102.49
  -1  -1  -5 1207.98  110.19
   1  -1   5 1140.79  104.49
  -1   1  -5 1129.19  107.79
   1   1   5 1428.66  104.09
   1   1   5 1403.66  109.79
  -1   1  -5 1289.37  106.69
  -1   1  -5 1134.69  103.09
   1   1   5 1446.36   99.49
   1   1   5 1384.06   99.69
  -1   1  -5 1273.07   99.79
  -1   1  -5 1272.17   99.49
  -1   1  -5 1160.28  101.39
  -1   1  -5 1376.86  111.89
   1   1   5 1271.47  102.49
   1   1   5 1194.48  102.79
   2  -1   5  996.70   74.79
  -2  -1  -5  952.30   74.59
   2  -1   5  963.00   78.39
   2  -1   5  990.20   77.89
   2  -1   5  999.60   79.39
   2  -1   5 1019.40   74.59
  -2  -1  -5  951.80   84.99
  -2  -1  -5  898.11   76.09
   2  -1   5  852.11   81.59
   2  -1   5  867.11   87.39
  -2  -1  -5  789.62   85.39
  -2  -1  -5  971.30   74.89
  -2  -1  -5  939.71   79.09
  -2   1  -5 1022.20   82.69
   2   1   5 1104.89   74.89
  -2   1  -5  990.90   76.99
  -2   1  -5  909.01   85.19
   2   1   5  969.20   78.49
   2   1   5 1041.40   85.99
   2   1   5 1064.69   75.09
   2   1   5  997.50   79.29
  -2   1  -5  936.61   75.29
  -2   1  -5  821.52   75.99
   3  -1   5  356.76   26.90
  -3  -1  -5  305.67   29.10
  -3  -1  -5  363.66   32.60
  -3  -1  -5  288.57   26.90
  -3  -1  -5  364.06   30.90
   3  -1   5  356.36   31.10
   3  -1   5  336.87   27.20
  -3  -1  -5  337.37   29.70
  -3  -1  -5  350.46   29.50
   3  -1   5  326.57   37.00
   3  -1   5  363.16   32.20
   3   1   5  349.77   32.40
  -3   1  -5  264.97   28.80
  -3   1  -5  315.47   32.80
   3   1   5  325.87   27.00
  -3   1  -5  314.37   27.60
   3   1   5  333.17   33.00
  -3   1  -5  339.87   31.00
  -3   1  -5  311.57   30.10
   4  -1   5  279.97   27.10
  -4  -1  -5  219.08   21.00
  -4  -1  -5  262.37   28.20
   4  -1   5  222.48   27.90
   4  -1   5  216.98   33.10
  -4  -1  -5  253.87   25.20
  -4  -1  -5  266.97   26.10
   4  -1   5  271.77   27.80
   4  -1   5  247.38   20.90
  -4   1  -5  251.57   21.80
  -4   1  -5  307.47   29.90
  -4   1  -5  192.48   24.90
  -4   1  -5  242.98   24.80
   4   1   5  261.27   27.70
   4   1   5  251.37   20.90
   4   1   5  259.57   27.90
  -4   1  -5  292.67   27.10
   5  -1   5  480.75   51.19
  -5  -1  -5  606.54   50.29
  -5  -1  -5  495.75   49.30
  -5  -1  -5  605.34   52.69
   5  -1   5  548.05   60.09
  -5   1  -5  588.94   53.39
  -5   1  -5  662.43   51.59
   5   1   5  520.95   58.69
   5   1   5  538.35   55.19
  -5   1  -5  441.06   49.40
  -6  -1  -5   89.69   23.70
  -6  -1  -5   73.39   17.70
   6  -1   5   90.49   32.30
  -6  -1  -5   62.29   20.30
   6  -1   5   98.89   26.20
  -6   1  -5  115.29   24.00
  -6   1  -5   86.99   17.80
   6   1   5   89.79   33.70
   6   1   5   99.79   23.70
   7  -1   5   25.30   45.10
  -7  -1  -5   14.30   22.40
  -7  -1  -5  -19.70   16.50
   7  -1   5   24.90   54.29
  -7  -1  -5   44.70   28.90
   7   1   5  -27.30   51.09
  -7   1  -5   25.50   24.70
  -7   1  -5   21.70   16.30
   7   1   5  110.59   61.39
  -8  -2   5  129.29   46.50
   8  -2  -5   24.30   51.59
  -8  -2   5   66.39   33.30
   8  -2  -5  -23.20   80.19
  -8   2   5  106.99   26.70
  -7  -2   5  491.75   52.39
   7  -2  -5  540.25   73.69
   7  -2  -5  424.26   71.49
  -7  -2   5  508.55   62.19
  -7  -2   5  571.74   53.29
   7   2  -5  441.56   84.69
  -7   2   5  545.85   56.69
  -7   2   5  667.03   63.69
  -7   2   5  587.74   57.79
  -6  -2   5  190.48   28.80
  -6  -2   5  170.58   25.10
   6  -2  -5  196.28   39.70
   6  -2  -5  156.58   39.70
   6   2  -5  109.99   35.20
   6   2  -5  126.79   39.40
  -6   2   5  171.68   28.80
  -6   2   5  217.38   32.20
  -6   2   5  168.28   24.60
  -5  -2   5  158.08   23.00
  -5  -2   5  187.28   21.40
  -5  -2   5  161.38   19.30
   5  -2  -5  195.78   33.70
   5  -2  -5  237.18   34.70
  -5  -2   5  173.88   21.20
   5   2  -5  161.68   32.90
   5   2  -5  109.19   27.50
   5   2  -5  159.68   32.40
  -5   2   5  195.78   22.30
  -5   2   5  174.98   22.50
  -5   2   5  167.78   23.00
  -5   2   5  160.88   24.30
  -4  -2   5  994.30   84.19
  -4  -2   5 1270.27   88.49
  -4  -2   5 1080.59   86.39
  -4  -2   5 1180.28   88.39
   4  -2  -5 1121.09   83.69
   4  -2  -5 1033.70   84.89
  -4  -2   5  998.80   83.39
  -4  -2   5 1150.18   88.19
  -4  -2   5 1006.00   83.59
   4  -2  -5 1280.77   98.89
  -4  -2   5  873.31   92.79
   4   2  -5 1024.20   93.69
  -4   2   5 1147.59   88.29
  -4   2   5 1264.97   90.09
  -4   2   5 1063.49   89.39
   4   2  -5  966.10   83.39
   4   2  -5  971.50   83.59
   4   2  -5 1202.18   96.99
  -4   2   5 1034.50  100.59
   4   2  -5 1075.69   95.79
  -4   2   5 1209.78   89.09
   4   2  -5  965.80   94.29
   3  -2  -5  666.03   56.59
   3  -2  -5  495.65   58.79
   3  -2  -5  607.94   44.80
  -3  -2   5  590.84   47.40
  -3  -2   5  590.24   44.80
  -3  -2   5  569.04   47.80
  -3  -2   5  588.84   44.50
   3  -2  -5  601.44   44.50
   3  -2  -5  568.34   45.60
  -3  -2   5  540.45   55.69
  -3  -2   5  660.23   48.10
  -3  -2   5  554.74   46.70
  -3  -2   5  612.44   47.80
   3   2  -5  535.75   44.80
  -3   2   5  551.14   50.49
  -3   2   5  560.44   59.59
   3   2  -5  491.75   53.09
  -3   2   5  556.34   45.40
  -3   2   5  540.15   48.10
   3   2  -5  534.15   44.50
   3   2  -5  499.55   54.89
  -3   2   5  540.55   47.30
   3   2  -5  556.04   54.89
  -3   2   5  584.94   49.80
   3   2  -5  533.55   55.19
  -2  -2   5   17.40    3.00
  -2  -2   5   17.50    7.90
  -2  -2   5   13.00    7.60
   2  -2  -5   14.70    2.80
   2  -2  -5   21.70   13.30
  -2  -2   5   27.30    8.80
   2  -2  -5   13.60   14.30
  -2  -2   5   27.20    6.60
   2  -2  -5   13.10    4.10
  -2  -2   5   14.30    2.90
  -2  -2   5   29.30    7.70
  -2  -2   5   17.00    6.40
  -2  -2   5   16.80   12.10
   2  -2  -5   19.10   15.00
   2   2  -5   26.10   12.80
  -2   2   5   13.30    6.10
  -2   2   5   16.00    5.40
  -2   2   5   17.80    3.50
   2   2  -5   18.70    3.50
   2   2  -5   21.50    3.50
  -2   2   5   18.10   16.20
  -2   2   5   21.20    8.10
   2   2  -5   27.80   13.60
  -2   2   5    9.70    9.70
   2   2  -5   28.10   15.10
  -2   2   5   16.80    4.00
   2   2  -5    9.40   10.20
  -1  -2   5 1536.35  121.59
   1  -2  -5 1587.34  126.69
   1  -2  -5 1487.05  130.79
  -1  -2   5 1669.43  130.09
  -1  -2   5 1299.57  118.09
   1  -2  -5 1638.54  128.79
   1  -2  -5 1723.43  118.29
  -1  -2   5 1711.53  120.89
  -1  -2   5 1647.94  118.59
  -1  -2   5 1446.76  118.39
  -1  -2   5 1795.32  118.39
   1  -2  -5 1709.53  118.09
  -1  -2   5 1624.44  121.19
  -1   2   5 1302.47  122.29
   1   2  -5 1436.56  127.89
  -1   2   5 1424.76  120.79
   1   2  -5 1516.15  118.29
  -1   2   5 1513.85  118.79
   1   2  -5 1452.45  118.49
   1   2  -5 1596.94  126.99
  -1   2   5 1440.66  120.29
  -1   2   5 1447.86  118.29
   1   2  -5 1447.66  127.29
   1   2  -5 1491.05  127.29
  -1   2   5 1457.35  129.49
  -1   2   5 1517.25  118.49
   0  -2   5 1618.24  114.79
   0  -2  -5 1427.56  126.79
   0  -2  -5 1502.55  114.89
   0  -2   5 1625.84  118.99
   0  -2   5 1287.47  118.99
   0  -2  -5 1298.87  121.79
   0  -2   5 1523.15  117.79
   0  -2  -5 1334.97  124.19
   0  -2   5 1607.04  114.59
   0  -2   5 1505.95  117.19
   0  -2  -5 1609.74  114.69
   0  -2  -5 1448.06  119.19
   0  -2   5 1480.25  134.29
   0   2   5 1496.25  115.29
   0   2   5 1313.17  118.99
   0   2  -5 1536.55  126.29
   0   2   5 1490.25  125.89
   0   2   5 1449.15  117.59
   0   2  -5 1499.35  124.39
   0   2  -5 1479.85  114.89
   0   2   5 1394.96  117.89
   0   2  -5 1488.15  122.39
   0   2   5 1543.45  114.99
   0   2  -5 1494.55  115.19
   0   2  -5 1646.74  124.39
   0   2  -5 1535.55  120.09
   0   2  -5 1542.15  126.19
  -1  -2  -5  763.62   54.19
  -1  -2  -5  743.93   55.09
  -1  -2  -5  639.74   66.19
   1  -2   5  733.33   53.99
   1  -2   5  702.43   57.29
   1  -2   5  654.93   67.19
   1  -2   5  757.62   56.99
   1  -2   5  745.83   58.69
   1  -2   5  744.13   53.69
  -1  -2  -5  689.53   66.39
  -1  -2  -5  703.13   62.99
   1  -2   5  653.13   60.09
  -1  -2  -5  690.63   62.89
  -1   2  -5  660.83   62.19
   1   2   5  692.43   53.99
   1   2   5  639.04   57.89
   1   2   5  689.93   64.39
  -1   2  -5  643.24   54.39
  -1   2  -5  670.13   54.09
   1   2   5  620.84   58.19
  -1   2  -5  622.84   57.29
   1   2   5  696.23   54.29
  -1   2  -5  713.13   66.59
  -1   2  -5  605.94   59.79
   1   2   5  663.83   57.39
  -1   2  -5  668.73   63.99
  -2  -2  -5   19.50   12.40
  -2  -2  -5   25.00    6.50
  -2  -2  -5   15.30    6.10
  -2  -2  -5   12.20    4.90
   2  -2   5    8.00    6.30
   2  -2   5    8.90    6.50
  -2  -2  -5   13.90   15.70
   2  -2   5   18.70    7.90
   2  -2   5   10.60   19.50
  -2  -2  -5    3.00    6.80
  -2  -2  -5   13.00    2.80
   2  -2   5   19.10    4.10
   2  -2   5   18.90   10.40
  -2  -2  -5   10.60    2.40
   2  -2   5   13.60   12.10
   2  -2   5   14.20    3.20
  -2   2  -5   12.40   11.30
   2   2   5   12.50    6.70
  -2   2  -5    9.00    5.90
   2   2   5   16.40    3.70
   2   2   5   11.90   11.50
   2   2   5   19.20    3.70
   2   2   5    2.80    7.50
  -2   2  -5   15.30    3.80
  -2   2  -5   18.50   12.30
   2   2   5   26.30   15.80
  -2   2  -5   13.60    3.90
   3  -2   5  866.01   77.49
   3  -2   5  882.71   70.99
  -3  -2  -5  967.10   69.99
  -3  -2  -5  921.11   69.79
   3  -2   5  886.41   66.89
  -3  -2  -5  838.62   66.89
   3  -2   5  787.22   71.59
   3  -2   5  851.71   67.09
  -3  -2  -5  874.81   69.79
  -3  -2  -5  857.71   70.29
   3  -2   5  912.11   73.69
   3  -2   5  911.01   70.79
  -3   2  -5  801.02   67.89
   3   2   5  821.92   72.59
  -3   2  -5  809.72   67.59
  -3   2  -5  860.01   71.09
   3   2   5  815.82   66.89
  -3   2  -5  815.32   72.89
   3   2   5  853.61   71.99
  -4  -2  -5  506.55   43.00
   4  -2   5  496.55   43.90
  -4  -2  -5  493.15   44.80
   4  -2   5  478.35   42.90
  -4  -2  -5  521.45   43.40
  -4  -2  -5  545.35   42.60
   4  -2   5  468.45   38.70
   4  -2   5  470.35   45.20
  -4  -2  -5  436.76   38.20
   4  -2   5  502.85   52.09
  -4   2  -5  449.95   39.50
  -4   2  -5  411.46   42.20
  -4   2  -5  563.64   45.10
  -4   2  -5  564.44   47.30
   4   2   5  448.76   38.20
   4   2   5  525.05   46.50
   4   2   5  508.35   45.30
  -4   2  -5  389.16   42.60
  -5  -2  -5    6.30    9.90
  -5  -2  -5    2.80   11.70
   5  -2   5    1.70   19.00
   5  -2   5    9.20   11.70
  -5  -2  -5   23.90   13.80
  -5   2  -5   13.30   16.80
  -5   2  -5   13.00   11.70
   5   2   5   14.00   14.80
  -5   2  -5   19.30   14.60
   5   2   5    8.90   15.80
   6  -2   5  301.97   44.80
   6  -2   5  394.86   56.29
  -6  -2  -5  400.96   44.80
  -6  -2  -5  335.87   39.90
  -6  -2  -5  375.06   39.70
  -6   2  -5  371.36   39.30
   6   2   5  436.26   57.59
  -6   2  -5  420.36   44.70
   6   2   5  390.76   47.50
  -7  -2  -5  300.77   38.90
  -7  -2  -5  327.27   41.30
   7  -2   5  305.37   70.29
  -7  -2  -5  473.95   73.09
   7  -2   5  137.69   80.79
  -7   2  -5  376.46   46.70
   7   2   5  510.65   94.09
  -7   2  -5  329.97   39.80
  -8  -3   5   42.40   39.00
  -8  -3   5    0.90   38.40
   8  -3  -5   30.30   65.79
  -8  -3   5  115.49   39.70
  -8   3   5   69.89   52.29
  -7  -3   5  -26.30   17.40
  -7  -3   5   22.20   26.00
  -7  -3   5   18.00   19.20
   7  -3  -5  -60.39   44.60
   7  -3  -5    0.00   33.50
  -7   3   5   15.80   22.80
  -7   3   5   10.90   18.30
   7   3  -5  -57.59   62.29
  -7   3   5   89.89   29.70
  -6  -3   5  112.29   23.00
  -6  -3   5  150.58   23.00
  -6  -3   5  129.09   25.20
   6  -3  -5  155.68   43.20
   6  -3  -5  165.38   43.20
  -6  -3   5  122.69   23.00
   6   3  -5  140.19   42.70
  -6   3   5  118.99   22.70
  -6   3   5  138.19   28.80
   6   3  -5  114.49   38.30
  -6   3   5  178.08   27.60
  -5  -3   5  190.58   20.80
   5  -3  -5  214.78   49.40
  -5  -3   5  206.88   24.40
   5  -3  -5  156.68   17.30
  -5  -3   5  209.08   23.10
   5   3  -5  127.19   31.40
  -5   3   5  164.38   26.60
   5   3  -5  114.29   32.20
  -5   3   5  159.18   21.80
  -5   3   5  169.48   25.30
  -4  -3   5  142.09   18.00
   4  -3  -5  142.39   14.90
   4  -3  -5  188.98   16.50
   4  -3  -5  146.69   14.60
  -4  -3   5  196.68   19.60
  -4  -3   5  169.18   19.80
  -4  -3   5  158.38   13.40
  -4  -3   5  165.88   17.80
  -4  -3   5  133.99   29.40
   4   3  -5  112.99   26.10
   4   3  -5  143.79   13.40
  -4   3   5  154.78   18.60
  -4   3   5  203.88   23.30
  -4   3   5  188.58   24.70
   4   3  -5  137.79   25.60
  -4   3   5  169.58   21.20
   4   3  -5  165.98   32.40
   4   3  -5  145.09   29.50
  -4   3   5   90.19   36.70
   3  -3  -5   44.00    5.20
   3  -3  -5   50.99   21.10
  -3  -3   5   35.30    9.30
   3  -3  -5   40.40    7.00
   3  -3  -5   53.99   19.00
  -3  -3   5   33.20    9.20
  -3  -3   5   50.79   10.10
   3  -3  -5   45.10    4.80
  -3  -3   5   43.90    8.90
  -3  -3   5   48.10    4.70
  -3  -3   5   47.10    5.00
  -3  -3   5   36.30   18.50
  -3   3   5   30.50    6.00
   3   3  -5   31.90   16.50
   3   3  -5   36.80   14.00
  -3   3   5   29.40    5.40
   3   3  -5   35.60   14.40
   3   3  -5   17.30   15.30
  -3   3   5   22.30    6.90
  -3   3   5    4.00   24.90
  -3   3   5   46.00   12.70
   3   3  -5   27.70    4.60
  -2  -3   5 1370.66   99.49
   2  -3  -5 1219.78  114.89
  -2  -3   5 1360.36  102.79
  -2  -3   5 1230.48  112.09
  -2  -3   5 1351.76  102.99
  -2  -3   5 1242.48  101.29
   2  -3  -5 1252.27  101.09
   2  -3  -5 1225.48  108.39
   2  -3  -5 1287.87   99.79
  -2  -3   5 1384.76   99.69
   2  -3  -5 1300.27   99.59
   2  -3  -5 1494.15  112.69
  -2   3   5 1156.08  105.49
   2   3  -5 1284.07  110.49
  -2   3   5 1222.38  101.19
  -2   3   5 1313.07  102.09
   2   3  -5 1357.66  110.29
   2   3  -5 1247.98   99.99
  -2   3   5 1263.37  126.69
  -2   3   5 1251.17  100.59
   2   3  -5 1284.77  108.39
  -2   3   5 1348.07  101.69
   2   3  -5 1290.57  109.89
  -2   3   5 1245.68  100.09
   2   3  -5 1256.77   99.79
  -1  -3   5 1476.65  104.89
   1  -3  -5 1411.76  113.39
   1  -3  -5 1144.19  114.79
   1  -3  -5 1358.56  101.79
  -1  -3   5 1177.88  102.29
  -1  -3   5 1336.97  105.79
  -1  -3   5 1431.16  105.39
  -1  -3   5 1199.08  114.79
  -1  -3   5 1318.37  106.19
  -1  -3   5 1415.46  102.19
  -1  -3   5 1216.58  101.89
   1  -3  -5 1249.77  109.69
   1   3  -5 1296.87  102.49
  -1   3   5 1210.48  102.19
   1   3  -5 1341.17  113.09
   1   3  -5 1424.76  110.59
   1   3  -5 1420.66  112.39
  -1   3   5 1290.47  104.59
   1   3  -5 1420.86  113.19
   1   3  -5 1362.66  102.29
  -1   3   5 1404.86  117.29
  -1   3   5 1177.58  107.49
   1   3  -5 1365.96  112.09
  -1   3   5 1309.77  105.19
   0  -3   5   12.30    5.00
   0  -3   5   22.40    8.30
   0  -3  -5   18.30    3.10
   0  -3   5   11.30    2.50
   0  -3   5   25.10   11.70
   0  -3  -5   20.70   16.70
   0  -3   5   10.70    2.50
   0  -3  -5   21.60    4.70
   0  -3   5   15.60    6.90
   0  -3  -5   17.30    4.40
   0  -3   5   17.90    9.20
   0  -3  -5    9.00   12.10
   0  -3  -5   17.90    2.80
   0  -3   5    2.30   16.70
   0  -3  -5   23.70   10.90
   0  -3  -5    6.10   14.10
   0   3   5   22.50    4.20
   0   3   5   21.00    8.80
   0   3   5   25.70    4.30
   0   3   5   17.70   11.30
   0   3  -5   20.70   10.90
   0   3  -5   19.70    3.70
   0   3  -5   36.20   15.30
   0   3  -5   19.20    3.70
   0   3  -5   28.30   13.60
   0   3  -5   14.90   10.90
   0   3   5   47.40   18.40
   0   3   5   12.50    6.80
   0   3  -5   26.10   16.40
   1  -3   5  792.52   60.79
  -1  -3  -5  808.62   73.29
  -1  -3  -5  834.72   61.69
  -1  -3  -5  738.83   68.09
  -1  -3  -5  825.82   60.29
   1  -3   5  778.22   63.89
   1  -3   5  680.53   62.79
  -1  -3  -5  710.33   74.59
   1  -3   5  851.21   63.69
   1  -3   5  725.43   67.29
   1  -3   5  823.72   65.89
  -1  -3  -5  799.02   61.59
   1  -3   5  799.32   60.49
   1  -3   5  756.62   78.49
  -1  -3  -5  838.82   60.59
   1   3   5  783.92   60.89
   1   3   5  755.12   61.19
  -1   3  -5  772.02   61.49
  -1   3  -5  811.42   73.09
  -1   3  -5  730.63   69.89
  -1   3  -5  765.92   61.09
   1   3   5  748.23   65.29
  -1   3  -5  830.22   74.89
   1   3   5  747.33   64.49
  -1   3  -5  747.63   65.79
  -1   3  -5  725.33   68.69
   1   3   5  800.52   74.19
   1   3   5  674.63   65.79
   2  -3   5  835.62   62.09
  -2  -3  -5  860.61   63.79
   2  -3   5  803.22   62.29
  -2  -3  -5  869.11   66.99
  -2  -3  -5  812.92   61.69
  -2  -3  -5  713.83   77.89
  -2  -3  -5  815.52   61.89
   2  -3   5  713.83   65.39
   2  -3   5  811.32   67.59
   2  -3   5  705.83   69.79
  -2  -3  -5  751.42   64.09
   2  -3   5  793.32   64.79
   2  -3   5  825.82   65.69
  -2  -3  -5  731.53   64.69
   2  -3   5  770.72   84.89
   2   3   5  773.62   62.09
   2   3   5  890.91   67.59
   2   3   5 1000.90   85.09
  -2   3  -5  795.22   63.09
  -2   3  -5  785.62   76.09
   2   3   5  826.62   68.29
   2   3   5  731.43   62.39
  -2   3  -5  838.52   72.89
  -2   3  -5  725.53   64.49
  -2   3  -5  811.52   62.79
  -2   3  -5  672.13   68.39
   2   3   5  829.62   68.09
   3  -3   5   13.50    3.80
  -3  -3  -5    9.00    6.30
  -3  -3  -5   11.30    7.00
   3  -3   5    5.20    8.50
   3  -3   5    5.50    7.60
   3  -3   5    1.90   13.00
  -3  -3  -5   13.60    6.30
   3  -3   5    8.50   15.10
  -3  -3  -5   16.20    3.80
  -3  -3  -5    8.90    5.10
  -3  -3  -5   13.20    3.10
   3  -3   5    9.10    8.20
   3  -3   5    6.70    3.40
  -3  -3  -5   20.20    9.00
   3   3   5   12.10    3.50
  -3   3  -5   13.00    5.10
  -3   3  -5    9.70    7.80
   3   3   5   13.30   10.10
   3   3   5    4.50   10.30
  -3   3  -5    9.00    9.00
  -3   3  -5    7.80    9.00
   3   3   5    9.30    3.50
  -3   3  -5   14.60    4.90
   4  -3   5  125.59   32.10
  -4  -3  -5  102.09   17.80
  -4  -3  -5  133.99   17.00
   4  -3   5   88.59   18.30
  -4  -3  -5  116.99   14.50
   4  -3   5   90.39   18.00
  -4  -3  -5  125.59   17.00
   4  -3   5   92.69   16.80
   4   3   5  143.29   20.70
  -4   3  -5  113.19   29.10
  -4   3  -5  105.39   16.40
   4   3   5  125.99   22.40
  -4   3  -5   93.29   18.10
  -4   3  -5  116.39   25.80
  -5  -3  -5  183.38   23.00
   5  -3   5  165.18   37.50
   5  -3   5  159.68   25.90
  -5  -3  -5  182.88   21.60
  -5  -3  -5  158.28   26.70
  -5  -3  -5  202.98   24.20
  -5   3  -5  164.08   26.10
   5   3   5  156.08   27.00
   5   3   5  196.38   31.90
  -5   3  -5  168.68   24.00
  -5   3  -5  172.38   27.70
  -6  -3  -5  152.68   31.90
  -6  -3  -5  135.19   22.90
   6  -3   5  105.79   41.00
  -6  -3  -5  122.89   24.30
   6  -3   5  108.29   33.30
  -6   3  -5  140.09   27.10
   6   3   5  153.68   42.10
  -6   3  -5   94.19   21.50
   7  -3   5 -104.59   68.69
  -7  -3  -5    4.20   28.10
  -7  -3  -5   -9.10   36.60
  -7   3  -5  -11.80   28.80
  -7   3  -5    6.30   28.80
   7   3   5  128.69   69.99
  -8  -4   5   60.79   28.60
   8  -4  -5  -33.10   53.09
  -8  -4   5  150.28   56.99
  -8   4   5   68.99   33.30
  -8   4   5   94.39   28.20
  -7  -4   5  162.38   34.20
   7  -4  -5  180.18   51.09
   7  -4  -5  139.59   58.49
  -7  -4   5  173.38   28.80
  -7   4   5  220.28   35.30
  -7   4   5  148.49   29.10
   7   4  -5   67.99   72.19
  -6  -4   5  400.96   45.10
  -6  -4   5  450.35   46.10
  -6  -4   5  492.65   47.20
   6  -4  -5  562.54   71.89
  -6  -4   5  492.85   52.39
   6  -4  -5  464.25   65.29
  -6   4   5  492.45   48.40
   6   4  -5  508.45   69.29
   6   4  -5  424.26   73.89
  -6   4   5  520.25   49.80
  -6   4   5  453.15   53.69
   5  -4  -5   89.49   14.70
  -5  -4   5   80.69   17.50
  -5  -4   5   85.79   19.60
  -5  -4   5   67.19   16.20
   5  -4  -5   69.89   29.30
   5  -4  -5   85.99   29.60
  -5   4   5   88.19   18.10
  -5   4   5   75.39   18.10
   5   4  -5   47.00   26.90
   5   4  -5   36.90   28.30
   4  -4  -5 1264.87   92.39
   4  -4  -5 1112.39   92.19
  -4  -4   5 1209.48   94.49
  -4  -4   5  997.30   89.79
  -4  -4   5  966.60   92.39
  -4  -4   5 1190.38   94.69
  -4   4   5 1127.09   95.29
   4   4  -5 1222.48  105.29
   4   4  -5 1120.89  102.09
  -4   4   5 1249.18   95.59
   4   4  -5 1278.07  104.89
  -4   4   5 1201.98   98.49
  -4   4   5  995.40  121.19
  -4   4   5 1179.68   94.29
   3  -4  -5  450.75   43.50
  -3  -4   5  599.64   42.70
  -3  -4   5  515.55   46.00
   3  -4  -5  550.94   43.30
  -3  -4   5  532.55   47.30
   3  -4  -5  578.14   45.50
  -3  -4   5  456.05   61.59
   3  -4  -5  656.23   57.29
  -3  -4   5  542.45   46.00
  -3  -4   5  535.45   46.90
   3   4  -5  652.53   58.19
   3   4  -5  467.15   54.09
   3   4  -5  529.75   43.00
  -3   4   5  526.35   46.30
  -3   4   5  535.85   52.39
   3   4  -5  529.05   56.09
   3   4  -5  643.94   57.89
  -3   4   5  531.25   71.59
  -2  -4   5  100.89   14.10
   2  -4  -5   59.79   22.90
  -2  -4   5  102.19    9.50
   2  -4  -5  101.29   21.40
  -2  -4   5  107.49    9.20
  -2  -4   5  114.19   29.20
  -2  -4   5  101.39   16.30
  -2  -4   5   94.09   13.10
   2  -4  -5   96.19   11.60
   2  -4  -5   98.69    9.70
   2  -4  -5   99.29    9.30
   2  -4  -5  111.39   23.80
  -2   4   5   96.79   10.20
  -2   4   5   90.19   10.60
   2   4  -5  135.29   21.80
  -2   4   5   85.49   19.30
   2   4  -5  114.59   23.40
  -2   4   5   67.39   26.50
  -2   4   5  109.59   14.10
   2   4  -5  115.89   24.70
   2   4  -5  100.69    9.70
   2   4  -5  100.89   23.70
  -2   4   5   96.69   12.40
  -2   4   5   98.59   13.40
   2   4  -5   96.29   26.30
   2   4  -5   96.39   10.00
  -1  -4   5 2171.68  156.88
   1  -4  -5 2148.58  164.68
  -1  -4   5 2167.98  152.18
   1  -4  -5 1826.02  168.58
  -1  -4   5 1863.61  169.08
  -1  -4   5 2123.09  152.48
  -1  -4   5 2050.09  152.58
   1  -4  -5 1968.40  152.38
   1  -4  -5 2000.40  160.68
  -1  -4   5 2179.88  157.78
   1  -4  -5 2000.80  152.08
   1  -4  -5 1800.12  153.98
  -1   4   5 1693.43  152.48
  -1   4   5 2080.89  171.08
  -1   4   5 1714.53  158.28
  -1   4   5 1820.72  153.08
  -1   4   5 1857.41  154.88
   1   4  -5 2050.69  161.88
  -1   4   5 2230.68  160.18
   1   4  -5 1899.31  152.48
   1   4  -5 2037.70  164.08
   1   4  -5 2156.48  165.48
   1   4  -5 2047.80  165.58
  -1   4   5 1789.42  152.58
  -1   4   5 1956.60  155.78
   1   4  -5 2046.90  163.18
   1   4  -5 1862.51  152.78
   0  -4   5 1672.03  130.59
   0  -4  -5 1511.35  145.29
   0  -4   5 1881.61  133.39
   0  -4  -5 1736.23  130.39
   0  -4  -5 1500.35  136.09
   0  -4  -5 1429.66  133.39
   0  -4  -5 1596.64  129.89
   0  -4  -5 1680.83  129.29
   0  -4   5 1737.43  134.49
   0  -4  -5 1725.23  129.89
   0  -4   5 1737.13  129.69
   0  -4   5 1805.32  136.59
   0  -4  -5 1504.65  139.49
   0   4   5 1761.12  146.99
   0   4  -5 1743.53  140.79
   0   4   5 1732.73  133.59
   0   4  -5 1682.53  137.79
   0   4   5 1568.24  129.89
   0   4   5 1817.12  135.99
   0   4  -5 1785.52  143.49
   0   4  -5 1690.43  141.19
   0   4   5 1522.05  135.89
   0   4  -5 1909.91  143.99
   0   4   5 1681.43  134.09
   1  -4   5  375.06   37.60
   1  -4   5  374.56   34.80
   1  -4   5  357.96   28.80
  -1  -4  -5  354.46   29.40
  -1  -4  -5  349.37   41.80
   1  -4   5  299.87   53.09
  -1  -4  -5  356.36   48.90
  -1  -4  -5  331.97   30.00
  -1  -4  -5  363.16   36.00
   1  -4   5  322.37   31.60
  -1  -4  -5  392.06   28.40
  -1  -4  -5  370.16   30.00
   1  -4   5  372.36   31.90
  -1  -4  -5  368.46   29.90
  -1  -4  -5  381.36   28.70
   1  -4   5  386.56   32.70
   1  -4   5  359.76   29.20
   1   4   5  320.47   29.30
   1   4   5  325.57   35.30
   1   4   5  344.27   33.40
   1   4   5  354.36   49.10
   1   4   5  337.97   29.00
  -1   4  -5  333.27   30.40
  -1   4  -5  340.37   39.60
  -1   4  -5  328.97   29.30
   1   4   5  322.67   36.00
  -1   4  -5  384.36   45.50
  -1   4  -5  324.97   41.30
  -1   4  -5  357.76   36.10
   1   4   5  366.36   34.00
  -2  -4  -5  336.67   30.90
   2  -4   5  371.86   31.70
  -2  -4  -5  405.66   28.60
   2  -4   5  381.86   32.90
  -2  -4  -5  361.76   28.20
   2  -4   5  328.57   37.80
   2  -4   5  307.07   32.10
  -2  -4  -5  321.17   30.10
   2  -4   5  336.17   35.00
   2  -4   5  341.17   28.50
  -2  -4  -5  332.77   31.00
  -2  -4  -5  374.56   30.20
   2  -4   5  363.26   29.50
  -2  -4  -5  367.46   30.40
  -2   4  -5  281.17   38.40
   2   4   5  377.86   34.50
  -2   4  -5  351.56   29.30
  -2   4  -5  412.26   42.00
   2   4   5  344.77   38.50
   2   4   5  337.97   29.60
   2   4   5  297.57   32.30
   2   4   5  310.27   28.80
   2   4   5  364.66   35.40
  -2   4  -5  306.57   33.70
  -2   4  -5  348.67   34.10
   3  -4   5  589.84   50.99
  -3  -4  -5  641.54   49.80
   3  -4   5  631.24   57.19
  -3  -4  -5  574.34   49.10
  -3  -4  -5  518.25   49.50
  -3  -4  -5  618.94   49.30
   3  -4   5  601.74   52.29
  -3  -4  -5  580.34   46.40
   3  -4   5  638.24   51.69
   3  -4   5  584.64   46.80
  -3  -4  -5  626.94   49.30
   3  -4   5  547.75   47.20
  -3  -4  -5  597.54   46.10
  -3   4  -5  496.65   48.00
   3   4   5  592.74   54.59
  -3   4  -5  584.34   53.19
  -3   4  -5  597.74   51.39
  -3   4  -5  513.35   47.50
   3   4   5  630.14   54.09
  -4  -4  -5  225.58   23.20
   4  -4   5  178.98   33.90
  -4  -4  -5  223.48   28.10
  -4  -4  -5  216.98   23.60
  -4  -4  -5  220.68   23.80
  -4  -4  -5  202.98   31.80
   4  -4   5  196.08   26.70
   4   4   5  216.68   29.80
  -4   4  -5  263.77   27.50
  -4   4  -5  261.17   29.80
   4   4   5  227.58   28.80
  -4   4  -5  243.28   36.00
  -5  -4  -5    9.30   10.20
   5  -4   5   18.50   25.70
  -5  -4  -5   12.10   12.10
  -5  -4  -5   11.80   16.50
  -5  -4  -5    5.50   11.20
   5  -4   5   13.20   13.30
   5   4   5   31.90   20.50
  -5   4  -5   20.10   13.40
  -5   4  -5   23.80   30.00
  -5   4  -5    9.50   16.60
  -5   4  -5   -2.00   15.30
  -6  -4  -5  263.57   33.80
   6  -4   5  319.37   47.30
  -6  -4  -5  244.68   34.30
   6  -4   5  269.07   58.39
   6   4   5  218.58   43.40
  -6   4  -5  352.56   37.20
  -6   4  -5  347.57   39.50
  -7  -4  -5  126.39   31.00
  -7  -4  -5   94.59   30.30
  -7   4  -5  109.89   28.00
  -7   4  -5   53.19   26.60
   7   4   5  278.47   78.59
  -8  -5   5   89.19   74.99
   8  -5  -5   99.99   68.39
  -8   5   5  144.59   44.00
  -8   5   5  195.08   49.60
   7  -5  -5   -9.20   57.29
   7  -5  -5  -10.60   45.30
  -7  -5   5    0.90   23.00
  -7  -5   5   22.50   21.00
  -7   5   5  -13.40   23.10
  -7   5   5  -48.40   41.00
  -7   5   5   -2.70   23.20
   7   5  -5 -108.39  105.59
   6  -5  -5  422.66   61.69
  -6  -5   5  304.37   45.10
  -6  -5   5  353.86   37.60
  -6  -5   5  297.17   46.00
   6  -5  -5  312.87   57.79
   6   5  -5  204.58   60.19
  -6   5   5  383.36   41.10
   6   5  -5  263.97   62.19
  -6   5   5  320.67   37.70
   5  -5  -5  225.18   47.50
  -5  -5   5  170.18   22.60
   5  -5  -5  160.08   39.10
  -5  -5   5  172.38   29.60
   5  -5  -5  188.58   22.00
  -5  -5   5  177.98   24.00
  -5   5   5  149.39   23.20
  -5   5   5  180.18   28.40
   5   5  -5  170.18   46.00
   5   5  -5  173.78   41.80
  -5   5   5  166.38   33.90
   5   5  -5   66.99   40.40
  -5   5   5  194.88   33.60
  -4  -5   5   14.60   12.80
  -4  -5   5   16.40   10.40
   4  -5  -5   32.30    8.80
   4  -5  -5   43.60   24.90
   4  -5  -5   24.90   22.10
  -4  -5   5   34.30   10.60
   4  -5  -5   14.40    7.10
   4   5  -5   28.00   21.70
  -4   5   5   20.00   19.00
  -4   5   5   25.80   11.50
   4   5  -5   10.50   23.00
  -4   5   5    8.70   16.40
   4   5  -5   47.10   23.50
  -3  -5   5  587.44   58.69
   3  -5  -5  812.22   59.49
  -3  -5   5  720.83   60.79
   3  -5  -5  672.73   57.09
  -3  -5   5  744.63   60.19
   3  -5  -5  773.92   73.19
   3  -5  -5  640.24   57.19
  -3  -5   5  604.44   80.89
   3   5  -5  862.81   77.89
   3   5  -5  703.63   68.59
   3   5  -5  771.92   71.39
   3   5  -5  710.53   68.59
  -3   5   5  676.33   96.49
  -3   5   5  715.03   59.79
  -3   5   5  681.83   66.39
   3   5  -5  676.13   71.49
   2  -5  -5  654.23   49.90
  -2  -5   5  474.35   70.49
   2  -5  -5  590.84   50.59
   2  -5  -5  639.14   58.39
  -2  -5   5  531.25   49.20
  -2  -5   5  534.95   48.60
  -2  -5   5  638.14   52.39
   2  -5  -5  691.53   49.90
  -2  -5   5  550.54   45.70
  -2  -5   5  572.64   50.19
   2  -5  -5  641.54   62.39
  -2  -5   5  617.34   46.70
  -2   5   5  526.45   48.30
   2   5  -5  520.85   60.19
   2   5  -5  515.25   46.10
  -2   5   5  530.05   48.30
   2   5  -5  532.75   57.39
  -2   5   5  731.83   58.19
   2   5  -5  576.94   57.79
  -2   5   5  528.15   49.00
   2   5  -5  612.64   59.19
  -2   5   5  515.55   54.59
   2   5  -5  624.54   62.89
  -1  -5   5  267.67   22.70
   1  -5  -5  255.97   32.50
   1  -5  -5  230.98   20.80
   1  -5  -5  231.48   21.20
  -1  -5   5  264.77   27.30
  -1  -5   5  258.47   21.10
  -1  -5   5  184.28   40.50
   1  -5  -5  247.08   24.60
  -1  -5   5  278.07   22.10
  -1  -5   5  279.87   29.80
   1  -5  -5  294.17   37.60
   1   5  -5  254.47   33.90
  -1   5   5  336.17   53.89
   1   5  -5  267.67   32.50
   1   5  -5  222.18   34.00
   1   5  -5  230.68   32.80
  -1   5   5  283.47   31.10
   1   5  -5  223.28   21.40
  -1   5   5  241.38   26.20
  -1   5   5  214.68   24.90
   1   5  -5  274.07   38.60
   0  -5  -5   55.59   26.90
   0  -5   5   62.39    7.70
   0  -5   5  118.29   49.50
   0  -5  -5   64.09    8.50
   0  -5  -5   75.89   23.30
   0  -5  -5   65.69    8.80
   0  -5   5   60.09    8.20
   0  -5   5   74.79   15.40
   0  -5  -5   66.69    7.50
   0  -5   5   75.99   11.30
   0  -5  -5   71.59   18.90
   0  -5  -5   64.89    7.00
   0   5  -5   84.09   21.10
   0   5  -5  104.49   28.50
   0   5  -5  101.09   25.80
   0   5   5   66.19   33.70
   0   5   5   72.09   19.00
   0   5  -5   71.89   19.60
   0   5   5   56.29    7.90
   0   5   5   69.19   16.10
   0   5   5   55.69    8.50
   0   5  -5  100.39   28.90
   0   5   5   84.39   13.30
   0   5   5   98.89   16.60
   0   5  -5   69.59    8.70
   1  -5   5  225.48   24.70
   1  -5   5  198.88   50.79
  -1  -5  -5  220.68   19.00
  -1  -5  -5  216.08   18.50
   1  -5   5  215.58   21.40
  -1  -5  -5  218.48   17.50
  -1  -5  -5  221.08   19.30
   1  -5   5  245.98   29.70
  -1  -5  -5  214.88   17.00
   1  -5   5  196.18   18.20
   1  -5   5  217.58   17.90
  -1  -5  -5  199.08   31.90
  -1   5  -5  167.48   18.10
  -1   5  -5  148.99   35.10
   1   5   5  210.08   25.00
  -1   5  -5  148.59   25.00
  -1   5  -5  162.68   18.40
   1   5   5  150.18   26.70
  -1   5  -5  194.48   30.80
  -1   5  -5  207.68   30.70
   1   5   5  166.98   23.50
   1   5   5  173.88   22.50
   2  -5   5  276.67   35.60
  -2  -5  -5  283.57   25.50
  -2  -5  -5  300.27   25.60
  -2  -5  -5  277.67   25.00
   2  -5   5  255.27   27.90
   2  -5   5  260.37   24.40
  -2  -5  -5  232.28   24.50
   2  -5   5  301.37   31.60
   2  -5   5  283.17   24.00
  -2  -5  -5  275.77   23.20
  -2  -5  -5  279.97   22.80
  -2   5  -5  272.47   59.39
  -2   5  -5  295.57   30.10
  -2   5  -5  285.97   24.80
   2   5   5  249.68   30.20
  -2   5  -5  355.86   39.50
  -2   5  -5  256.17   25.30
   2   5   5  322.37   31.20
   2   5   5  336.77   32.50
  -2   5  -5  235.88   31.80
   3  -5   5   70.59   11.50
  -3  -5  -5   88.39   13.40
   3  -5   5   89.89   16.70
  -3  -5  -5   79.29   12.50
   3  -5   5   97.19   23.80
  -3  -5  -5   88.69   14.60
  -3  -5  -5   79.69   11.90
  -3  -5  -5   87.69    9.40
  -3   5  -5   78.49   13.30
  -3   5  -5   65.99   14.20
   3   5   5   88.79   20.10
  -3   5  -5  106.59   19.50
   4  -5   5  248.48   29.90
  -4  -5  -5  243.18   25.40
  -4  -5  -5  247.18   24.90
   4  -5   5  258.37   42.80
  -4  -5  -5  245.18   25.00
  -4  -5  -5  220.38   25.90
  -4   5  -5  172.78   27.90
  -4   5  -5  239.58   28.30
   4   5   5  225.98   32.40
   4   5   5  249.97   33.90
  -4   5  -5  247.68   39.30
  -4   5  -5  244.58   31.00
   5  -5   5  304.27   49.60
  -5  -5  -5  308.47   45.80
   5  -5   5  285.67   39.90
  -5  -5  -5  331.27   31.90
  -5  -5  -5  291.27   31.50
  -5  -5  -5  301.87   31.80
   5   5   5  252.07   43.30
  -5   5  -5  310.97   37.90
  -5   5  -5  290.47   37.70
  -5   5  -5  285.67   60.09
   5   5   5  315.27   39.90
  -5   5  -5  256.17   34.80
  -6  -5  -5  153.28   27.30
   6  -5   5  165.98   46.50
  -6  -5  -5  155.78   24.50
  -6   5  -5  152.68   31.80
  -6   5  -5  191.98   33.30
  -6   5  -5  204.58   32.30
   6   5   5  104.49   35.10
  -7  -5  -5  -16.90   36.30
  -7   5  -5  -13.90   43.50
  -7   5  -5   30.70   31.70
   7  -6  -5  311.87   70.59
  -7  -6   5  228.28   35.40
   7  -6  -5  171.48   93.59
  -7  -6   5  154.88   49.20
  -7  -6   5  243.88   38.90
  -7   6   5  157.18   36.30
  -7   6   5  185.68   34.40
  -6  -6   5   29.90   18.80
   6  -6  -5   15.70   39.10
  -6  -6   5  -45.10   26.70
  -6  -6   5   21.90   16.80
  -6   6   5   18.40   20.60
   6   6  -5   78.59   88.39
  -6   6   5   21.20   18.80
   6   6  -5   57.29   55.19
  -5  -6   5   61.39   18.40
   5  -6  -5   56.39   38.60
   5  -6  -5  138.09   49.90
  -5  -6   5   81.69   18.30
   5  -6  -5  108.19   19.70
  -5  -6   5    8.40   23.50
   5   6  -5   73.49   38.50
   5   6  -5   20.30   41.00
  -5   6   5   63.19   20.20
  -5   6   5   55.39   17.50
  -5   6   5   25.50   24.60
   4  -6  -5  155.98   19.40
  -4  -6   5  140.59   21.80
   4  -6  -5  220.38   44.50
   4  -6  -5  168.18   41.20
  -4  -6   5  145.49   20.50
  -4   6   5   99.79   26.60
   4   6  -5  166.48   35.90
   4   6  -5  145.99   39.50
   4   6  -5  135.69   39.20
   3  -6  -5  109.39   14.90
  -3  -6   5  131.29   21.50
  -3  -6   5  116.99   17.20
   3  -6  -5  176.58   31.90
  -3  -6   5  138.89   19.40
   3  -6  -5  164.78   18.50
   3  -6  -5  118.19   16.60
   3  -6  -5  158.48   35.90
  -3   6   5  153.48   29.80
  -3   6   5   95.49   80.39
   3   6  -5  119.29   32.40
  -3   6   5  140.09   19.30
   3   6  -5  107.49   25.80
   3   6  -5  181.08   43.20
   2  -6  -5   74.69   23.20
  -2  -6   5   46.20   11.20
  -2  -6   5   70.79   10.10
   2  -6  -5   73.99   12.00
   2  -6  -5   55.29    9.40
  -2  -6   5   38.30   47.20
  -2  -6   5   70.49   14.10
   2   6  -5   87.79   31.30
  -2   6   5   55.69   12.20
  -2   6   5   41.10   13.40
  -2   6   5   60.59   13.00
  -2   6   5   74.99   21.80
   2   6  -5   78.49   21.90
  -2   6   5   95.99   23.70
   2   6  -5  115.09   28.30
   2   6  -5   77.89   27.20
   2   6  -5   49.20   24.60
   1  -6  -5  826.82   76.69
   1  -6  -5  730.03   63.49
   1  -6  -5  790.32   71.49
  -1  -6   5  902.61   69.89
   1  -6  -5  730.03   60.29
   1  -6  -5  695.53   61.09
   1  -6  -5  751.52   60.89
  -1  -6   5  798.82   99.29
   1   6  -5  773.42   81.99
   1   6  -5  852.71   79.19
  -1   6   5  759.12   64.69
  -1   6   5  597.34   96.19
  -1   6   5  661.63   69.29
   1   6  -5  730.73   72.89
   1   6  -5  801.92   73.29
  -1   6   5  858.31   71.69
   0  -6   5 1115.39   85.69
   0  -6   5  780.82  156.58
   0  -6   5 1134.89   89.89
   0  -6  -5 1047.30   82.89
   0  -6  -5 1092.39   84.59
   0  -6  -5 1032.00   83.39
   0  -6   5 1170.38   93.09
   0  -6   5 1106.09   83.49
   0  -6  -5  881.11   94.19
   0   6  -5 1162.98   96.89
   0   6  -5 1009.50   83.99
   0   6   5 1098.09   89.39
   0   6  -5  999.60   98.39
   0   6   5 1185.88   93.39
   0   6   5  973.70   92.39
   0   6  -5 1085.39   95.79
   0   6  -5 1112.89  124.39
   0   6   5  926.31  117.09
   0   6   5 1049.59   88.19
   1  -6   5  381.06   40.20
  -1  -6  -5  299.77   42.20
  -1  -6  -5  363.26   29.30
   1  -6   5  324.97   27.70
  -1  -6  -5  323.27   26.60
  -1  -6  -5  347.37   29.20
   1  -6   5  340.57   35.40
  -1  -6  -5  323.27   27.00
   1  -6   5  353.06   31.40
  -1   6  -5  259.67   27.80
   1   6   5  281.97   32.90
   1   6   5  310.57   36.20
   1   6   5  292.37   38.50
   1   6   5  316.77   34.40
  -1   6  -5  312.77   43.20
  -1   6  -5  286.67   39.00
  -1   6  -5  328.47   40.70
   1   6   5  269.37   62.49
  -2  -6  -5   27.70    8.50
   2  -6   5   40.70   16.90
   2  -6   5   33.20   10.90
  -2  -6  -5   25.80    7.60
   2  -6   5   26.70    7.60
   2  -6   5   57.29   23.20
  -2  -6  -5   29.30    5.10
   2   6   5   55.19   17.10
  -2   6  -5   33.30   12.20
  -2   6  -5   28.10   24.60
   2   6   5   26.90   12.60
  -2   6  -5   25.80   20.50
  -2   6  -5   26.70   10.10
  -3  -6  -5  285.07   27.90
   3  -6   5  351.26   45.40
   3  -6   5  300.67   33.10
  -3  -6  -5  283.17   27.60
  -3  -6  -5  304.67   28.20
  -3   6  -5  261.37   42.80
  -3   6  -5  179.48   42.40
  -3   6  -5  311.37   34.20
  -3   6  -5  295.97   32.80
   3   6   5  286.07   35.70
   3   6   5  242.28   34.00
  -4  -6  -5  138.79   20.30
   4  -6   5  157.98   39.60
  -4  -6  -5  157.18   20.60
   4  -6   5  150.88   34.50
  -4  -6  -5  153.18   19.80
  -4   6  -5  137.29   37.70
   4   6   5  156.88   31.20
  -4   6  -5  133.99   23.40
  -4   6  -5  144.29   26.30
  -5  -6  -5   14.60   12.90
   5  -6   5   11.30   19.50
   5  -6   5   -0.30   35.00
  -5  -6  -5    3.80   12.40
  -5  -6  -5   16.00   14.40
  -5   6  -5    4.70   42.00
  -5   6  -5   24.40   19.10
   5   6   5   31.60   27.50
  -5   6  -5    5.10   17.70
  -5   6  -5   18.10   19.40
   5   6   5   -8.80   22.70
   6  -6   5   43.60   58.79
  -6  -6  -5   97.79   24.80
  -6  -6  -5  132.89   23.00
  -6   6  -5   79.29   29.50
   6   6   5  149.79   51.09
  -7  -7   5    6.70   23.30
   7  -7  -5   15.90   52.59
  -7  -7   5   30.20   27.30
  -7   7   5  -16.00   25.70
  -7   7   5   16.70   34.00
   6  -7  -5   88.19   60.09
  -6  -7   5   82.99   24.70
   6  -7  -5   23.00   69.29
  -6  -7   5   95.79   31.30
   6   7  -5  155.08   75.09
  -6   7   5   60.79   48.00
  -6   7   5   81.09   35.10
   6   7  -5  103.19   91.89
   5  -7  -5  349.17   61.19
  -5  -7   5  294.97   35.80
   5  -7  -5  333.87   63.89
  -5  -7   5  317.67   34.60
   5  -7  -5  295.37   35.90
   5   7  -5  405.56   63.09
  -5   7   5  308.47   40.90
  -5   7   5  253.77   46.00
  -5   7   5  290.87   37.10
  -4  -7   5   64.19   17.60
   4  -7  -5   39.30   34.20
  -4  -7   5   35.90   15.10
   4  -7  -5   47.10   13.30
   4  -7  -5   66.69   38.90
  -4   7   5   47.80   28.40
   4   7  -5   71.19   39.80
   4   7  -5   55.29   32.30
  -4   7   5   62.99   17.30
   3  -7  -5  102.59   16.90
  -3  -7   5   78.89   17.50
   3  -7  -5  160.08   42.40
  -3  -7   5   82.09   16.30
   3   7  -5   28.80   22.50
   3   7  -5   52.39   33.40
   3   7  -5  128.49   34.50
  -3   7   5   72.49   16.40
  -3   7   5   90.29   26.40
   2  -7  -5  717.13   71.89
  -2  -7   5  817.82   73.39
  -2  -7   5  632.74   68.29
   2  -7  -5  793.82   62.99
  -2  -7   5  734.53   57.89
   2  -7  -5  745.93   77.59
  -2   7   5  594.94   59.29
   2   7  -5  653.33   77.49
   2   7  -5  697.23   70.69
   2   7  -5  693.13   96.29
   1  -7  -5  636.94   58.49
  -1  -7   5  495.75  122.29
   1  -7  -5  568.44   71.19
  -1  -7   5  782.72   65.99
  -1   7   5  773.52   68.29
  -1   7   5  671.43   60.89
  -1   7   5  698.23   67.19
   1   7  -5  696.43   67.99
  -1   7   5  658.73   59.69
   1   7  -5  769.52   76.09
   1   7  -5  677.73   70.49
   0  -7   5   69.39   21.40
   0  -7  -5   52.19    8.60
   0  -7  -5   59.39    9.80
   0  -7  -5   72.79   10.70
   0  -7   5  105.89   18.20
   0  -7  -5   46.50   26.50
   0   7  -5   73.29   27.80
   0   7   5   50.29   15.50
   0   7  -5  113.69   34.00
   0   7   5  -13.10   71.89
   0   7  -5   79.69   26.30
   0   7   5   52.09   22.20
   0   7   5   55.99   16.80
   0   7   5   65.69   22.30
   1  -7   5  541.25   60.99
  -1  -7  -5  610.54   48.30
   1  -7   5  554.04   46.70
  -1  -7  -5  469.75   42.00
  -1  -7  -5  441.76   40.50
  -1   7  -5  436.46   45.50
  -1   7  -5  440.76   53.59
  -1   7  -5  499.25   59.99
   1   7   5  440.26   48.80
   1   7   5  499.85   55.09
   1   7   5  587.54   53.79
   1   7   5  469.25   51.79
  -1   7  -5  588.24   65.79
   2  -7   5  449.06   51.29
  -2  -7  -5  373.76   33.90
   2  -7   5  383.46   38.90
  -2  -7  -5  394.06   34.30
   2   7   5  378.56   41.50
  -2   7  -5  366.56   37.10
   2   7   5  359.26   45.80
  -2   7  -5  373.36   47.20
  -2   7  -5  304.87   47.40
  -2   7  -5  320.17   36.90
   2   7   5  321.57   39.20
   3  -7   5   76.39   30.10
  -3  -7  -5   39.30   12.40
  -3  -7  -5   60.09   13.90
   3  -7   5   29.20   15.70
  -3   7  -5   33.40   33.10
  -3   7  -5   43.80   15.90
   3   7   5   20.20   17.20
   3   7   5   19.00   19.20
  -3   7  -5   30.80   27.00
  -3   7  -5   34.50   19.00
  -4  -7  -5  152.98   23.30
  -4  -7  -5  216.88   37.30
  -4  -7  -5  145.39   20.20
   4  -7   5  100.89   26.30
   4   7   5  122.79   30.00
  -4   7  -5  105.39   34.80
   4   7   5  137.99   32.20
  -4   7  -5   80.19   23.00
  -5  -7  -5  357.26   39.90
   5  -7   5  204.98   50.19
   5  -7   5  307.87   59.29
  -5  -7  -5  278.37   37.00
   5   7   5  280.27   45.20
  -5   7  -5  309.87   50.19
   5   7   5  385.56   77.19
  -5   7  -5  259.87   43.20
  -6  -7  -5   38.00   24.40
   6  -7   5  -46.40   49.60
  -6  -7  -5   45.80   19.50
   6   7   5   50.39   37.50
  -6   7  -5  -37.90   29.90
  -6   7  -5   19.40   34.30
  -6  -8   5   30.40   19.30
   6  -8  -5  139.39   58.79
  -6  -8   5   33.00   21.30
   6   8  -5   73.39  139.29
   6   8  -5   53.19  101.59
  -6   8   5   33.10   27.10
  -6   8   5   27.00   30.20
   5  -8  -5   71.49   46.10
  -5  -8   5   41.10   17.80
   5  -8  -5   -0.80   47.00
   5  -8  -5   91.09   22.50
  -5  -8   5   15.40   18.50
  -5   8   5   42.40   24.40
   5   8  -5   72.99   53.29
  -5   8   5   10.00   33.90
   5   8  -5  -34.80   51.09
  -5   8   5   33.70   21.70
   4  -8  -5  290.67   58.39
  -4  -8   5  213.48   28.40
   4  -8  -5  224.28   28.70
  -4  -8   5  172.48   27.40
  -4   8   5  202.18   44.80
   4   8  -5  186.88   54.79
   3  -8  -5  189.38   46.10
  -3  -8   5  211.78   27.00
   3  -8  -5  228.28   27.00
  -3  -8   5  226.58   28.50
  -3   8   5  214.78   29.40
   3   8  -5  212.48   52.59
   3   8  -5  252.67   50.89
  -3   8   5  211.08   38.90
   3   8  -5  175.08   42.10
   2  -8  -5  136.09   43.60
   2  -8  -5   74.49   15.90
  -2  -8   5  105.69   20.30
  -2  -8   5   77.69   17.30
   2   8  -5  125.69   34.10
   2   8  -5  119.29   40.10
   2   8  -5  140.39   43.10
  -2   8   5   71.89   26.90
  -2   8   5   98.79   30.70
  -1  -8   5  445.86   40.30
   1   8  -5  382.76   53.09
   1   8  -5  349.07   55.19
  -1   8   5  404.16   50.19
  -1   8   5  390.76   42.40
  -1   8   5  492.05   51.69
  -1   8   5  383.86   43.00
   1   8  -5  440.56   54.49
   1   8  -5  447.16   52.29
   0  -8   5  228.28   33.10
   0  -8  -5  296.97   26.90
   0  -8   5  311.97   38.90
   0   8   5  299.87   35.90
   0   8   5  243.48   32.70
   0   8  -5  265.57   47.70
   0   8  -5  279.77   41.60
   0   8  -5  263.67   45.50
   0   8   5  265.17   41.80
   0   8  -5  327.87   43.30
  -1  -8  -5  337.87   30.00
   1  -8   5  309.97   42.90
   1   8   5  285.67   43.50
   1   8   5  358.76   52.89
   1   8   5  247.48   35.20
  -1   8  -5  270.67   46.90
   1   8   5  295.37   37.90
  -1   8  -5  296.47   44.10
  -1   8  -5  383.26   58.89
  -2  -8  -5   36.30   12.50
   2  -8   5   30.70   25.10
   2  -8   5   79.59   19.60
  -2  -8  -5   61.29   14.30
  -2   8  -5   38.00   26.10
  -2   8  -5    2.50   40.20
   2   8   5   35.10   21.20
   2   8   5   45.50   21.70
  -2   8  -5   10.70   34.80
   3  -8   5  577.44   54.69
  -3  -8  -5  519.15   47.20
   3  -8   5  602.44   64.09
  -3   8  -5  471.25   61.89
   3   8   5  482.25   56.89
   3   8   5  468.65   55.49
  -4  -8  -5  167.78   23.20
   4  -8   5  236.88   39.60
  -4  -8  -5  179.58   26.00
   4  -8   5  204.28   45.40
   4   8   5  180.38   38.20
  -4   8  -5  197.38   44.70
  -4   8  -5  109.79   29.40
   4   8   5  223.68   38.40
  -5  -8  -5  -10.40   15.00
  -5  -8  -5   -9.60   19.60
   5  -8   5  -42.50   37.20
   5  -8   5   32.50   43.50
   5   8   5  -13.10   62.19
  -5   8  -5  117.69   90.79
   5   8   5   37.80   38.50
  -5   8  -5   28.30   30.30
  -6  -9   5   12.20   25.80
   6  -9  -5  128.59   81.29
  -6  -9   5   13.60   24.00
  -6   9   5   42.20   39.10
  -5  -9   5   56.29   23.10
  -5  -9   5  107.09   23.00
   5  -9  -5  170.38   66.29
  -5   9   5   57.99   27.70
   5   9  -5   93.99   71.79
  -5   9   5   91.09   30.70
   5   9  -5   23.30   69.39
  -5   9   5  138.79   48.60
  -4  -9   5    0.80   18.40
   4  -9  -5   49.40   19.40
  -4  -9   5    1.00   16.20
   4   9  -5   -4.90   45.00
  -4   9   5   21.80   34.10
  -4   9   5   12.90   32.00
   4   9  -5   20.20   44.10
  -3  -9   5  193.78   28.20
   3  -9  -5  122.79   23.90
   3  -9  -5  165.48   59.79
  -3  -9   5   77.79   20.80
   3   9  -5  130.69   45.40
  -3   9   5  101.99   36.30
   3   9  -5  108.29   49.50
   2  -9  -5  103.19   20.90
  -2  -9   5  100.49   26.90
  -2   9   5  159.98   39.60
   2   9  -5  107.69   39.70
  -2   9   5  182.28   54.89
   2   9  -5   85.59   37.20
  -1  -9   5  208.98   29.10
  -1  -9   5  204.98   28.20
  -1  -9   5  217.08   25.10
   1  -9  -5  220.78   23.30
   1   9  -5  192.58   44.80
   1   9  -5  219.68   51.99
  -1   9   5  179.48   37.60
   1   9  -5  294.17   45.40
   1   9  -5  265.87   60.49
  -1   9   5  244.78   48.10
   0  -9   5    3.60   13.10
   0  -9   5  -23.50   20.70
   0  -9  -5   -1.80    8.20
   0   9   5   -0.40   33.10
   0   9  -5   22.40   31.50
   0   9   5  -23.40   19.60
   0   9  -5  -10.90   37.10
   0   9   5   -3.40   17.90
   0   9   5   21.30   31.30
   0   9  -5   15.40   26.80
   1  -9   5   55.59   36.70
   1   9   5  199.78   45.40
  -1   9  -5  145.29   54.19
   1   9   5  199.98   81.69
   1   9   5   96.19   24.60
  -1   9  -5   50.79   42.90
  -1   9  -5  115.19   41.30
  -2  -9  -5   75.09   15.80
   2  -9   5   96.19   27.60
   2  -9   5   81.49   33.80
  -2   9  -5   97.39   44.40
   2   9   5  118.09   29.50
  -2   9  -5   90.19   34.50
   2   9   5  106.09   27.30
  -3  -9  -5   30.50   14.30
   3  -9   5   16.10   25.60
   3  -9   5   23.50   28.90
  -3  -9  -5   92.49   19.70
  -3   9  -5   46.90   36.70
   3   9   5   40.30   25.30
  -3   9  -5   46.80   48.30
   3   9   5   22.40   27.20
   4  -9   5  -19.80   34.20
  -4  -9  -5   45.00   16.30
  -4  -9  -5   41.00   19.60
   4  -9   5    6.20   32.70
   4   9   5   28.70   27.30
  -4   9  -5   28.30   41.40
  -4   9  -5   35.20   23.70
   4   9   5   30.50   36.40
  -5  -9  -5  131.09   30.90
   5  -9   5  257.57   79.79
  -5  -9  -5  154.28   40.40
  -5   9  -5  178.88   49.70
  -5   9  -5  157.08  103.29
   5   9   5   43.50   47.10
  -5 -10   5   54.89   23.20
  -5 -10   5   -1.60   23.20
   5  10  -5   35.00   99.79
  -5  10   5   34.10   34.50
  -5  10   5   42.60   49.40
   4 -10  -5   80.59   28.90
  -4 -10   5   45.00   20.40
  -4 -10   5   95.19   27.10
   4  10  -5  246.28   72.29
  -4  10   5   92.29   37.70
   4  10  -5   34.70   58.29
  -3 -10   5  205.78   43.20
  -3 -10   5  209.08   33.00
   3  10  -5  271.17   75.79
   3  10  -5  107.19   50.19
  -3  10   5  241.08   55.99
  -2 -10   5   23.00   18.90
  -2 -10   5   25.80   17.10
  -2  10   5  -15.90   37.60
   2  10  -5    8.40   40.90
   2  10  -5   36.20   37.60
  -2  10   5   29.40   35.00
  -1 -10   5  426.46   42.00
  -1 -10   5  377.36   42.10
   1 -10  -5  367.36   36.30
   1  10  -5  368.56   61.89
   1  10  -5  387.66   64.89
  -1  10   5  358.16   63.29
   1  10  -5  475.15   79.69
   0 -10   5  629.24   59.99
   0 -10   5  549.05   58.39
   0 -10  -5  729.23   55.89
   0  10   5  651.43   65.69
   0  10  -5  663.03   97.79
   0  10  -5  586.74   82.79
   0  10   5  640.14   90.09
   0  10   5  574.34   84.79
   0  10  -5  586.84   79.39
   1 -10   5   53.09   20.70
  -1 -10  -5   70.89   16.60
   1 -10   5   30.00   29.30
  -1  10  -5   91.29   40.10
  -1  10  -5   32.60   43.10
   1  10   5   47.60   26.90
   1  10   5   33.50   31.20
   1  10   5  -36.10   50.69
  -1  10  -5   56.09   76.29
   2 -10   5  141.29   47.90
   2 -10   5   62.49   43.70
  -2 -10  -5  118.89   19.50
   2  10   5  164.98   39.70
  -2  10  -5  146.29   65.79
   2  10   5   69.69   32.00
  -2  10  -5   44.70   44.50
  -3 -10  -5  195.18   25.80
   3 -10   5  231.98   48.50
  -3  10  -5  131.49   31.20
   3  10   5  140.89   34.80
  -3  10  -5  183.68   53.09
   3  10   5  276.67   56.39
  -4 -10  -5   36.80   20.10
   4 -10   5  116.59   44.60
  -4  10  -5   56.09   29.90
  -4  10  -5   35.40   52.99
   4  10   5    1.50   32.40
  -4 -11   5    0.80   22.10
  -4 -11   5   14.80   34.30
  -4  11   5   36.50   46.10
   4  11  -5    3.40   88.09
  -3 -11   5   96.09   42.30
  -3 -11   5  117.19   32.10
   3  11  -5  100.59   66.29
   3  11  -5   82.49   58.49
  -3  11   5   63.09   62.79
  -2 -11   5  241.48   35.40
   2 -11  -5  196.38   26.80
  -2 -11   5  226.48   36.20
   2  11  -5  280.37   67.09
   2  11  -5  214.68   64.79
   1 -11  -5   40.40   15.00
  -1 -11   5   27.30   25.80
  -1 -11   5   35.10   23.00
   1  11  -5   42.00   58.59
  -1  11   5   10.80   55.69
  -1  11   5  -27.70   49.60
   1  11  -5   45.10   48.80
   0 -11   5  -24.20   22.00
   0 -11  -5   17.60   15.20
   0 -11   5   -4.80   24.40
   0  11   5   52.49   69.49
   0  11  -5   61.59   58.59
   0  11  -5 -119.49   60.49
   0  11   5   11.40   52.49
   0  11  -5   24.70   46.60
  -1 -11  -5   56.79   16.80
   1 -11   5   52.59   30.80
   1 -11   5   85.89   28.10
   1  11   5   82.19   34.00
  -1  11  -5   78.99   55.19
  -1  11  -5  100.99   53.09
  -2  11  -5   37.00   59.89
   2  11   5  141.39   44.20
  -2  11  -5  -12.30   61.29
   3 -11   5   34.70   40.20
  -3 -11  -5   64.29   28.80
   3  11   5   43.00   48.70
  -3  11  -5   42.50   54.49
  -3  11  -5    1.90   32.50
  -2 -12   5   80.19   34.00
   2 -12  -5  118.39   32.90
  -2 -12   5   21.10   50.79
   2  12  -5  143.09   71.79
  -2  12   5  222.68   84.29
  -1 -12   5   84.39   54.59
  -1 -12   5   26.50   30.30
   1 -12  -5    0.80   22.40
   1  12  -5   46.10   60.79
  -1  12   5   60.09   74.09
   0 -12  -5  107.49   26.60
   0 -12   5  163.48   42.00
   0  12  -5   25.80   56.09
  -1 -12  -5    2.30   25.10
  -1  12  -5  -95.59   82.39
  -1  12  -5   63.29   86.19
  -8   0   6  332.27   42.60
  -8   0   6  445.76   53.79
   8   0  -6  168.98   74.79
  -7   0   6    3.50   18.40
   7   0  -6  -34.70   37.50
  -7   0   6  -16.50   22.00
   7   0  -6  -15.70   44.00
  -6   0   6 1011.70   83.29
  -6   0   6 1057.99   81.19
   6   0  -6  822.72   94.39
   6   0  -6  786.32   90.49
  -5   0   6  229.38   24.10
  -5   0   6  178.18   22.00
   5   0  -6  165.58   34.20
   5   0  -6  177.18   34.40
  -5   0   6  198.78   25.20
  -4   0   6    3.50    7.60
   4   0  -6   10.00    2.60
  -4   0   6   19.20    8.20
  -4   0   6   21.50   20.90
  -4   0   6   10.10    8.90
  -4   0   6   12.40    3.80
  -4   0   6   20.40   10.90
   4   0  -6   14.40   16.40
   4   0  -6  -27.10   24.80
   4   0  -6    4.00   15.70
  -3   0   6   25.50    6.40
   3   0  -6   16.30   15.00
   3   0  -6   37.60   16.80
  -3   0   6   33.50    7.50
   3   0  -6   21.50    3.80
  -3   0   6   27.30    4.70
   3   0  -6   18.30   15.80
  -3   0   6   20.80    4.00
   3   0  -6   19.70   30.60
  -3   0   6   23.50    9.60
  -3   0   6   16.10    6.80
   3   0  -6   18.80    3.40
  -3   0   6   25.80   10.90
  -3   0   6   26.00    8.40
   2   0  -6   67.99   20.60
   2   0  -6   67.59    6.80
  -2   0   6   67.79   13.30
   2   0  -6   65.89   20.20
  -2   0   6   61.89    6.90
   2   0  -6   55.69   19.20
  -2   0   6   59.49   10.50
  -2   0   6   71.29   10.30
  -2   0   6   62.29   17.50
   2   0  -6   65.19    6.50
  -2   0   6   62.69    7.30
  -2   0   6   60.39   10.30
  -2   0   6   69.09   11.50
   2   0  -6   91.19   19.90
   1   0  -6 1677.43  147.99
   1   0  -6 1644.74  149.69
   1   0  -6 1686.33  148.79
  -1   0   6 1963.20  137.79
  -1   0   6 1826.82  141.19
  -1   0   6 1978.60  141.09
  -1   0   6 1913.31  149.59
  -1   0   6 1544.95  140.49
  -1   0   6 1628.24  138.19
  -1   0   6 1913.41  138.09
   1   0  -6 1863.41  137.89
   1   0  -6 1832.72  137.59
   1   0  -6 1762.92  145.59
   0   0   6   12.50   12.40
   0   0   6   31.80   15.00
   0   0   6   37.90   10.10
   0   0   6   35.30    5.80
   0   0  -6   39.20   14.50
   0   0   6   47.90   12.10
   0   0  -6   29.10    4.40
   0   0  -6   32.00    4.50
   0   0  -6   13.40   14.20
   0   0  -6   29.80    5.20
   0   0   6   33.70    8.70
   0   0  -6   33.70   16.60
   0   0  -6   38.40   18.00
   0   0   6   29.50    4.70
   1   0   6  392.86   37.60
  -1   0  -6  408.66   40.60
   1   0   6  438.96   47.30
  -1   0  -6  392.16   46.90
   1   0   6  474.95   39.90
   1   0   6  398.76   36.90
  -1   0  -6  383.86   33.50
   1   0   6  443.36   33.60
  -1   0  -6  367.36   44.70
  -1   0  -6  393.76   33.20
   1   0   6  457.35   33.30
  -1   0  -6  407.96   48.40
  -2   0  -6  662.63   64.09
  -2   0  -6  617.44   49.80
   2   0   6  663.73   49.20
  -2   0  -6  530.95   65.99
   2   0   6  542.45   57.29
  -2   0  -6  536.35   50.49
   2   0   6  630.14   67.29
   2   0   6  717.73   56.49
  -2   0  -6  584.54   49.40
   2   0   6  678.03   49.70
  -2   0  -6  637.94   56.99
   2   0   6  667.63   53.69
  -3   0  -6  388.76   36.20
  -3   0  -6  442.16   41.60
   3   0   6  482.25   41.80
   3   0   6  421.26   46.60
  -3   0  -6  415.46   36.20
   3   0   6  468.25   36.00
   3   0   6  478.45   35.60
  -3   0  -6  476.85   40.70
  -3   0  -6  383.16   37.90
   3   0   6  460.85   40.40
   4   0   6  252.37   30.10
   4   0   6  245.18   38.00
  -4   0  -6  265.27   27.90
   4   0   6  249.28   28.80
  -5   0  -6  370.16   36.60
  -5   0  -6  377.16   39.20
   5   0   6  314.97   39.60
   5   0   6  344.27   48.00
  -5   0  -6  288.07   34.80
   5   0   6  322.47   46.60
  -6   0  -6  279.87   33.60
   6   0   6  330.37   51.19
  -6   0  -6  320.27   38.10
  -6   0  -6  217.18   33.50
   6   0   6  266.77   49.20
  -7   0  -6  -43.30   22.20
   7   0   6    8.80   58.49
  -7   0  -6   39.30   44.90
   8  -1  -6   47.20   58.79
  -8  -1   6   -0.50   24.10
  -8  -1   6   86.59   36.90
   8   1  -6   28.90   86.19
  -8   1   6   54.09   31.30
  -8   1   6    2.10   21.10
  -7  -1   6   21.30   24.70
  -7  -1   6    6.70   15.60
   7  -1  -6   -3.50   35.70
   7  -1  -6   65.19   48.00
  -7   1   6   38.20   24.20
   7   1  -6   55.19   44.60
  -7   1   6   23.00   18.00
   7   1  -6  -10.90   60.99
  -6  -1   6  290.37   38.00
  -6  -1   6  255.37   31.90
  -6  -1   6  312.07   33.40
   6  -1  -6  245.78   46.40
   6  -1  -6  269.47   50.89
  -6   1   6  310.27   37.90
  -6   1   6  272.47   32.20
   6   1  -6  319.37   48.70
   6   1  -6  280.57   52.39
   5  -1  -6    1.10   18.30
  -5  -1   6    1.90    8.70
  -5  -1   6   21.30   12.80
  -5  -1   6   -4.30    9.30
   5  -1  -6   -0.70    6.80
   5  -1  -6  -11.40   15.90
   5   1  -6   18.30   21.50
  -5   1   6    2.70   10.40
   5   1  -6  -14.00   18.60
   5   1  -6   -1.90   20.80
  -5   1   6    2.70    8.80
  -5   1   6    7.20   13.90
  -4  -1   6  606.14   49.90
   4  -1  -6  517.85   69.89
  -4  -1   6  722.83   52.69
  -4  -1   6  638.34   51.99
   4  -1  -6  676.83   63.89
   4  -1  -6  659.43   47.90
  -4  -1   6  526.55   49.50
  -4  -1   6  563.34   63.49
  -4  -1   6  605.04   51.49
   4  -1  -6  651.03   62.89
  -4  -1   6  702.43   53.29
   4   1  -6  572.94   62.09
   4   1  -6  631.04   61.29
  -4   1   6  525.15   64.69
  -4   1   6  517.35   48.10
  -4   1   6  630.84   51.99
   4   1  -6  510.25   49.30
  -4   1   6  642.94   53.39
  -3  -1   6 1772.32  150.28
   3  -1  -6 1943.41  148.69
  -3  -1   6 2015.60  151.58
  -3  -1   6 2237.78  153.38
   3  -1  -6 2007.50  161.38
   3  -1  -6 2040.60  162.08
   3  -1  -6 1923.31  148.99
  -3  -1   6 1908.01  160.68
  -3  -1   6 1931.41  151.68
  -3  -1   6 1719.03  149.19
  -3  -1   6 2235.48  152.18
  -3   1   6 2063.19  151.58
  -3   1   6 1842.02  149.29
   3   1  -6 1800.82  159.68
  -3   1   6 1764.42  177.88
   3   1  -6 1614.64  160.48
   3   1  -6 1815.72  160.28
   3   1  -6 2096.69  149.99
  -3   1   6 1849.21  149.69
   3   1  -6 1838.92  148.79
  -3   1   6 2147.79  153.08
  -2  -1   6  529.85   42.10
  -2  -1   6  530.65   41.80
  -2  -1   6  512.25   45.20
   2  -1  -6  428.56   54.89
   2  -1  -6  533.05   41.60
  -2  -1   6  612.74   47.00
  -2  -1   6  596.54   44.10
  -2  -1   6  478.95   43.20
   2  -1  -6  514.05   41.80
   2  -1  -6  469.05   52.19
   2  -1  -6  576.34   50.99
  -2  -1   6  509.45   44.50
   2  -1  -6  474.65   53.69
  -2  -1   6  487.95   53.59
   2   1  -6  515.95   54.69
  -2   1   6  573.94   56.59
  -2   1   6  617.04   48.10
  -2   1   6  576.04   45.70
  -2   1   6  565.24   44.70
   2   1  -6  493.95   52.79
  -2   1   6  498.05   42.50
  -2   1   6  587.24   43.50
   2   1  -6  522.25   42.10
   2   1  -6  474.85   51.99
   2   1  -6  483.75   50.89
   2   1  -6  530.75   41.80
   1  -1  -6  315.87   36.90
  -1  -1   6  374.06   26.30
  -1  -1   6  290.57   30.60
   1  -1  -6  317.07   40.50
  -1  -1   6  379.26   31.70
   1  -1  -6  320.67   33.90
  -1  -1   6  348.17   29.60
  -1  -1   6  338.77   39.80
  -1  -1   6  339.77   30.30
   1  -1  -6  301.17   37.70
   1  -1  -6  354.96   26.10
  -1   1   6  306.97   31.60
   1   1  -6  287.17   37.20
   1   1  -6  295.07   25.90
  -1   1   6  302.37   29.70
   1   1  -6  301.87   26.20
   1   1  -6  280.17   36.80
  -1   1   6  305.67   29.20
   1   1  -6  347.97   36.20
  -1   1   6  299.77   26.10
   1   1  -6  392.36   49.70
  -1   1   6  297.57   26.40
   0  -1  -6 1809.22  163.78
   0  -1   6 2209.98  157.18
   0  -1   6 2066.89  165.08
   0  -1   6 2137.99  151.78
   0  -1  -6 1974.60  151.98
   0  -1  -6 1730.13  161.08
   0  -1   6 1681.63  156.38
   0  -1   6 2014.00  151.98
   0  -1   6 1950.40  154.98
   0  -1  -6 1654.83  151.58
   0  -1   6 1905.21  155.38
   0  -1  -6 1960.50  151.68
   0  -1  -6 1779.22  164.88
   0   1   6 1995.40  155.28
   0   1  -6 1981.40  152.08
   0   1   6 1982.70  155.88
   0   1   6 2128.39  164.68
   0   1  -6 1926.21  165.08
   0   1  -6 1916.51  152.38
   0   1  -6 2066.39  165.08
   0   1   6 2119.69  152.58
   0   1   6 2209.68  157.68
   0   1   6 2104.59  152.18
   0   1  -6 2154.78  161.38
  -1  -1  -6  710.23   65.29
   1  -1   6  778.62   63.79
  -1  -1  -6  676.93   60.79
  -1  -1  -6  791.42   59.49
   1  -1   6  826.12   59.39
   1  -1   6  882.81   65.59
   1  -1   6  758.22   74.29
   1  -1   6  670.13   66.19
  -1  -1  -6  791.02   59.79
  -1  -1  -6  753.62   71.39
  -1  -1  -6  806.32   75.49
   1  -1   6  798.92   63.19
  -1  -1  -6  709.33   74.19
   1   1   6  767.52   59.99
  -1   1  -6  785.72   73.69
[truncated: 209,613 more chars]
